# Supplementary material for: Alterations in Gut Microbial Co-Abundance Networks in Metabolic Syndrome: A Population-Based Cross-Sectional Study
Source: Microorganisms. 2025 Dec 4;13(12):2759. doi: 10.3390/microorganisms13122759 (PMC12736139; doi:10.3390/microorganisms13122759)
Supplement: Supplementary file 1 [file microorganisms-13-02759-s001.zip]

Archive with 1 entries (1 files):
- microorganisms-4006326-supplementary.xlsx
