# Supplementary material for: Alterations in Gut Microbial Co-Abundance Networks in Metabolic Syndrome: A Population-Based Cross-Sectional Study
Source: Microorganisms. 2025 Dec 4;13(12):2759. doi: 10.3390/microorganisms13122759 (PMC12736139; doi:10.3390/microorganisms13122759)
Supplement: Supplementary file 1 [file microorganisms-13-02759-s001.zip › microorganisms-4006326-supplementary.xlsx]

## Sheet: Table S1
Table S1 Microbial co-abundance in metabolic syndrome. Using the CCLasso method and random meta-analysis, we identified 69 significant microbial co-abuntivities (FDR <0.05 in the random meta-analysis) among 94 bacterial genera in 221 patients with metabolic syndrome.
Genuspair	Genus_1	Genus_2	TE_ms	seTE_ms	P- value	FDR
Anaerobutyricum-Akkermansia	Anaerobutyricum	Akkermansia	-0.374008	0.110765	0.000733919	0.0461721
Blautia-Alistipes	Blautia	Alistipes	-0.408963	0.0909336	6.87947e-06	0.00142506
Parabacteroides-Alistipes	Parabacteroides	Alistipes	0.535487	0.0686803	6.34936e-15	6.79064e-12
Sporobacter-Alistipes	Sporobacter	Alistipes	-0.431216	0.115783	0.000195826	0.0167549
Anaerostipes-Anaerobutyricum	Anaerostipes	Anaerobutyricum	0.773857	0.109947	1.94374e-12	1.38589e-09
Blautia-Anaerobutyricum	Blautia	Anaerobutyricum	0.746374	0.135629	3.73278e-08	1.59688e-05
Dorea-Anaerobutyricum	Dorea	Anaerobutyricum	0.300341	0.0686803	1.22531e-05	0.00218411
Gemmiger-Anaerobutyricum	Gemmiger	Anaerobutyricum	0.344751	0.100189	0.000579537	0.0430964
Lachnoclostridium-Anaerobutyricum	Lachnoclostridium	Anaerobutyricum	-0.245245	0.0686803	0.000355856	0.0281917
Mediterraneibacter-Anaerobutyricum	Mediterraneibacter	Anaerobutyricum	0.559448	0.0686803	3.77134e-16	1.61338e-12
Parabacteroides-Anaerobutyricum	Parabacteroides	Anaerobutyricum	-0.455828	0.0962558	2.18418e-06	0.000619943
Ruminococcus-Anaerobutyricum	Ruminococcus	Anaerobutyricum	0.291927	0.0686803	2.13273e-05	0.00314615
Citrobacter-Anaeromassilibacillus	Citrobacter	Anaeromassilibacillus	-0.282275	0.0686803	3.95675e-05	0.00483627
Oscillibacter-Anaeromassilibacillus	Oscillibacter	Anaeromassilibacillus	0.234494	0.0686803	0.000639492	0.0441249
Blautia-Anaerostipes	Blautia	Anaerostipes	0.697544	0.0936131	9.23869e-14	7.90463e-11
Dorea-Anaerostipes	Dorea	Anaerostipes	0.291721	0.0859481	0.000688407	0.0446213
Intestinibacter-Anaerostipes	Intestinibacter	Anaerostipes	-0.259281	0.0715408	0.000289806	0.0238421
Mediterraneibacter-Anaerostipes	Mediterraneibacter	Anaerostipes	0.546612	0.0686803	1.73729e-15	2.47738e-12
Parabacteroides-Anaerostipes	Parabacteroides	Anaerostipes	-0.382113	0.0996427	0.000125649	0.0125006
Terrisporobacter-Anaerotruncus	Terrisporobacter	Anaerotruncus	0.233589	0.0686803	0.000671144	0.0446213
Phocaeicola-Bacteroides	Phocaeicola	Bacteroides	0.606383	0.144259	2.62902e-05	0.00374899
Phocea-Barnesiella	Phocea	Barnesiella	0.232615	0.0686803	0.000706813	0.0451306
Parabacteroides-Bifidobacterium	Parabacteroides	Bifidobacterium	-0.328425	0.0958184	0.000608997	0.0430964
Dorea-Blautia	Dorea	Blautia	0.264727	0.0686803	0.000115974	0.0118564
Fusicatenibacter-Blautia	Fusicatenibacter	Blautia	0.400342	0.11181	0.000342856	0.0276743
Mediterraneibacter-Blautia	Mediterraneibacter	Blautia	0.536462	0.0962868	2.52557e-08	1.20049e-05
Parabacteroides-Blautia	Parabacteroides	Blautia	-0.367326	0.105732	0.000512555	0.0398675
Escherichia-Citrobacter	Escherichia	Citrobacter	0.235239	0.0686803	0.000614511	0.0430964
Paeniclostridium-Citrobacter	Paeniclostridium	Citrobacter	0.236046	0.0686803	0.000588459	0.0430964
Faecalicatena-Colidextribacter	Faecalicatena	Colidextribacter	-0.277932	0.0686803	5.19319e-05	0.00584644
Pseudoclostridium-Colidextribacter	Pseudoclostridium	Colidextribacter	0.286356	0.0686803	3.05404e-05	0.00408287
Faecalicatena-Coprococcus	Faecalicatena	Coprococcus	0.308223	0.0716998	1.71727e-05	0.00272092
Lactobacillus-Coprococcus	Lactobacillus	Coprococcus	0.2539	0.0686803	0.000218305	0.0183119
Roseburia-Coprococcus	Roseburia	Coprococcus	0.295922	0.0686803	1.64225e-05	0.00272092
Fusicatenibacter-Dorea	Fusicatenibacter	Dorea	0.378649	0.0889972	2.09411e-05	0.00314615
Mediterraneibacter-Dorea	Mediterraneibacter	Dorea	0.345809	0.0686803	4.77728e-07	0.00017031
Eubacterium-Enterocloster	Eubacterium	Enterocloster	0.263672	0.0706139	0.000188467	0.0167549
Faecalicatena-Enterocloster	Faecalicatena	Enterocloster	0.327757	0.0686803	1.82209e-06	0.000556777
Tyzzerella-Escherichia	Tyzzerella	Escherichia	-0.357578	0.0686803	1.92525e-07	7.48748e-05
Faecalicatena-Eubacterium	Faecalicatena	Eubacterium	0.317861	0.0706625	6.84999e-06	0.00142506
Oscillibacter-Eubacterium	Oscillibacter	Eubacterium	0.308637	0.0686803	6.99539e-06	0.00142506
Phocea-Eubacterium	Phocea	Eubacterium	-0.264665	0.0686803	0.000116402	0.0118564
Fusicatenibacter-Faecalibacterium	Fusicatenibacter	Faecalibacterium	0.30738	0.0686803	7.62261e-06	0.00148225
Gemmiger-Faecalibacterium	Gemmiger	Faecalibacterium	0.551755	0.0686803	9.46007e-16	2.02351e-12
Hungateiclostridium-Faecalibacterium	Hungateiclostridium	Faecalibacterium	-0.31112	0.0686979	5.93156e-06	0.00140973
Oscillibacter-Faecalicatena	Oscillibacter	Faecalicatena	0.256233	0.0686803	0.000190863	0.0167549
Paeniclostridium-Faecalicatena	Paeniclostridium	Faecalicatena	-0.295326	0.0686803	1.70791e-05	0.00272092
Phocea-Faecalicatena	Phocea	Faecalicatena	-0.233595	0.0686803	0.000670906	0.0446213
Roseburia-Faecalicatena	Roseburia	Faecalicatena	0.287093	0.0686803	2.91326e-05	0.0040203
Gemmiger-Fusicatenibacter	Gemmiger	Fusicatenibacter	0.278097	0.0686819	5.14238e-05	0.00584644
Mediterraneibacter-Fusicatenibacter	Mediterraneibacter	Fusicatenibacter	0.400971	0.069917	9.75386e-09	5.21587e-06
Roseburia-Fusicatenibacter	Roseburia	Fusicatenibacter	0.347791	0.0914218	0.000142236	0.0135219
Lachnoclostridium-Hungatella	Lachnoclostridium	Hungatella	0.29219	0.0720456	5e-05	0.00584644
Oscillibacter-Hungatella	Oscillibacter	Hungatella	0.25581	0.0686803	0.000195589	0.0167549
unclassified-Intestinibacter	unclassified	Intestinibacter	-0.265612	0.0686803	0.000110014	0.011766
Lacrimispora-Lachnoclostridium	Lacrimispora	Lachnoclostridium	0.284645	0.0686803	3.40556e-05	0.00437957
Roseburia-Lachnospira	Roseburia	Lachnospira	0.301957	0.0686803	1.09978e-05	0.00204558
Parabacteroides-Mediterraneibacter	Parabacteroides	Mediterraneibacter	-0.260446	0.0686803	0.000149345	0.0138891
Paeniclostridium-Megasphaera	Paeniclostridium	Megasphaera	0.26015	0.0771497	0.000746206	0.0462648
Phocea-Megasphaera	Phocea	Megasphaera	0.233173	0.068682	0.000686366	0.0446213
Robinsoniella-Neglecta	Robinsoniella	Neglecta	0.333341	0.0686803	1.21292e-06	0.000399145
Sporobacter-Neglecta	Sporobacter	Neglecta	0.404171	0.0686803	3.98491e-09	2.43535e-06
Paraprevotella-Odoribacter	Paraprevotella	Odoribacter	0.316678	0.0686803	4.00936e-06	0.00100894
Phocea-Paeniclostridium	Phocea	Paeniclostridium	0.284302	0.0686803	3.48072e-05	0.00437957
Senegalimassilia-Paeniclostridium	Senegalimassilia	Paeniclostridium	0.261726	0.0686803	0.000138521	0.013468
Turicibacter-Paeniclostridium	Turicibacter	Paeniclostridium	0.342182	0.0868777	8.1938e-05	0.00898797
Prevotella-Parabacteroides	Prevotella	Parabacteroides	0.2483	0.0724835	0.000613424	0.0430964
Prevotella-Phocaeicola	Prevotella	Phocaeicola	0.324409	0.0686803	2.31863e-06	0.000619943
Sporobacter-Robinsoniella	Sporobacter	Robinsoniella	0.418771	0.120771	0.000525345	0.0401326

## Sheet: Table S2
Table S2 Microbial co-abundance in non-metabolic syndromes. Using the CCLasso method and random meta-analysis, we identified 217 significant microbial co-abundnesses in 94 genera among 382 participants without metabolic syndrome (FDR <0.05 in the random meta-analysis).
Genuspair	Genus_1	Genus_2	TE_ms	seTE_ms	P_value	FDR
Citrobacter-Adlercreutzia	Citrobacter	Adlercreutzia	0.282972	0.0920836	0.00211928	0.043588
Odoribacter-Adlercreutzia	Odoribacter	Adlercreutzia	0.229599	0.0744076	0.00203076	0.042796
Faecalimonas-Agathobacter	Faecalimonas	Agathobacter	-0.182911	0.051778	0.00041149	0.0130397
Paeniclostridium-Agathobacter	Paeniclostridium	Agathobacter	0.165659	0.0535469	0.00197668	0.0420709
Phocea-Agathobacter	Phocea	Agathobacter	0.179231	0.051778	0.000537112	0.0162962
Anaeromassilibacillus-Agathobaculum	Anaeromassilibacillus	Agathobaculum	0.271795	0.0696705	9.57369e-05	0.00405507
Lachnospira-Agathobaculum	Lachnospira	Agathobaculum	0.160732	0.051778	0.00190766	0.0414227
Longibaculum-Agathobaculum	Longibaculum	Agathobaculum	0.234216	0.051778	6.08349e-06	0.000406644
Alistipes-Akkermansia	Alistipes	Akkermansia	0.233435	0.051778	6.53231e-06	0.000429926
Anaerobutyricum-Akkermansia	Anaerobutyricum	Akkermansia	-0.23519	0.0699241	0.00076959	0.0218034
Blautia-Akkermansia	Blautia	Akkermansia	-0.178307	0.0532498	0.000812494	0.0219607
Parabacteroides-Akkermansia	Parabacteroides	Akkermansia	0.256184	0.051778	7.50795e-07	7.64739e-05
Anaerobutyricum-Alistipes	Anaerobutyricum	Alistipes	-0.327556	0.0778399	2.57561e-05	0.0013603
Anaerostipes-Alistipes	Anaerostipes	Alistipes	-0.245563	0.0615065	6.53852e-05	0.00297572
Blautia-Alistipes	Blautia	Alistipes	-0.301491	0.0731367	3.75124e-05	0.00186602
Parabacteroides-Alistipes	Parabacteroides	Alistipes	0.58328	0.051778	1.95316e-29	8.35562e-26
Anaerostipes-Anaerobutyricum	Anaerostipes	Anaerobutyricum	0.780892	0.0913382	1.23673e-17	1.25891e-14
Bifidobacterium-Anaerobutyricum	Bifidobacterium	Anaerobutyricum	0.450901	0.0921812	1.00088e-06	9.73124e-05
Blautia-Anaerobutyricum	Blautia	Anaerobutyricum	0.724231	0.121767	2.71957e-09	5.72532e-07
Dorea-Anaerobutyricum	Dorea	Anaerobutyricum	0.317348	0.0866976	0.000251824	0.00894794
Fusicatenibacter-Anaerobutyricum	Fusicatenibacter	Anaerobutyricum	0.276753	0.0853687	0.00118753	0.028564
Gemmiger-Anaerobutyricum	Gemmiger	Anaerobutyricum	0.368715	0.108116	0.000648796	0.0191417
Lacrimispora-Anaerobutyricum	Lacrimispora	Anaerobutyricum	-0.213975	0.051778	3.58767e-05	0.00180565
Mediterraneibacter-Anaerobutyricum	Mediterraneibacter	Anaerobutyricum	0.504847	0.0850673	2.9443e-09	5.72532e-07
Megamonas-Anaerobutyricum	Megamonas	Anaerobutyricum	-0.217494	0.051778	2.66326e-05	0.00138944
Parabacteroides-Anaerobutyricum	Parabacteroides	Anaerobutyricum	-0.427944	0.0801988	9.5e-08	1.32606e-05
Romboutsia-Anaerobutyricum	Romboutsia	Anaerobutyricum	0.291663	0.0637616	4.77867e-06	0.000337536
Tyzzerella-Anaerobutyricum	Tyzzerella	Anaerobutyricum	-0.206916	0.051778	6.43656e-05	0.00296082
unclassified-Anaerobutyricum	unclassified	Anaerobutyricum	0.387667	0.104827	0.000217163	0.00800882
Citrobacter-Anaeromassilibacillus	Citrobacter	Anaeromassilibacillus	-0.215462	0.051778	3.16487e-05	0.00161182
Dysosmobacter-Anaeromassilibacillus	Dysosmobacter	Anaeromassilibacillus	0.353766	0.0622042	1.29163e-08	2.21024e-06
Eubacterium-Anaeromassilibacillus	Eubacterium	Anaeromassilibacillus	0.202019	0.0656894	0.00210249	0.0435563
Mediterraneibacter-Anaeromassilibacillus	Mediterraneibacter	Anaeromassilibacillus	-0.174956	0.051778	0.000727602	0.0207512
Phascolarctobacterium-Anaeromassilibacillus	Phascolarctobacterium	Anaeromassilibacillus	0.268718	0.0789837	0.000668453	0.0195866
Bifidobacterium-Anaerostipes	Bifidobacterium	Anaerostipes	0.413096	0.126756	0.00111812	0.0279662
Blautia-Anaerostipes	Blautia	Anaerostipes	0.777288	0.115724	1.85843e-11	6.11565e-09
Dorea-Anaerostipes	Dorea	Anaerostipes	0.404846	0.0716509	1.60209e-08	2.63605e-06
Fusicatenibacter-Anaerostipes	Fusicatenibacter	Anaerostipes	0.441634	0.051778	1.47137e-17	1.25891e-14
Gemmiger-Anaerostipes	Gemmiger	Anaerostipes	0.434973	0.103255	2.52457e-05	0.00135002
Hungateiclostridium-Anaerostipes	Hungateiclostridium	Anaerostipes	-0.223323	0.0523333	1.97841e-05	0.00111363
Intestinibacter-Anaerostipes	Intestinibacter	Anaerostipes	-0.212998	0.051778	3.89401e-05	0.00191478
Lachnoclostridium-Anaerostipes	Lachnoclostridium	Anaerostipes	-0.197959	0.051778	0.000131723	0.00512283
Mediterraneibacter-Anaerostipes	Mediterraneibacter	Anaerostipes	0.527517	0.101328	1.92899e-07	2.29229e-05
Megamonas-Anaerostipes	Megamonas	Anaerostipes	-0.19431	0.0579058	0.000791865	0.0219607
Oscillibacter-Anaerostipes	Oscillibacter	Anaerostipes	-0.391714	0.0809552	1.30726e-06	0.000121118
Parabacteroides-Anaerostipes	Parabacteroides	Anaerostipes	-0.376864	0.0650429	6.86967e-09	1.27776e-06
Ruminococcus-Anaerostipes	Ruminococcus	Anaerostipes	0.218493	0.051778	2.4451e-05	0.00132407
Veillonella-Anaerostipes	Veillonella	Anaerostipes	-0.245424	0.0631763	0.000102437	0.00425462
Barnesiella-Anaerotignum	Barnesiella	Anaerotignum	0.230932	0.051778	8.19441e-06	0.000515525
Eubacterium-Anaerotignum	Eubacterium	Anaerotignum	-0.172655	0.051778	0.000854438	0.0227036
Flintibacter-Anaerotignum	Flintibacter	Anaerotignum	0.198725	0.051778	0.000124028	0.00491291
Monoglobus-Anaerotignum	Monoglobus	Anaerotignum	-0.159395	0.051778	0.00208098	0.0434266
Neglecta-Anaerotignum	Neglecta	Anaerotignum	0.327896	0.0883326	0.000205577	0.00771453
Eisenbergiella-Anaerotruncus	Eisenbergiella	Anaerotruncus	0.378505	0.082489	4.4634e-06	0.000329214
Phocea-Anaerotruncus	Phocea	Anaerotruncus	0.466828	0.11671	6.33697e-05	0.00294669
Roseburia-Anaerotruncus	Roseburia	Anaerotruncus	-0.157436	0.051778	0.00236111	0.0469805
Tyzzerella-Anaerotruncus	Tyzzerella	Anaerotruncus	-0.172428	0.0550795	0.00174495	0.0384789
Bariatricus-Bacteroides	Bariatricus	Bacteroides	-0.244135	0.0594967	4.07233e-05	0.00197971
Blautia-Bacteroides	Blautia	Bacteroides	-0.217034	0.051778	2.76958e-05	0.0014275
Butyricicoccus-Bacteroides	Butyricicoccus	Bacteroides	0.262734	0.051778	3.89064e-07	4.29043e-05
Colidextribacter-Bacteroides	Colidextribacter	Bacteroides	-0.280153	0.051778	6.27933e-08	9.26309e-06
Enterocloster-Bacteroides	Enterocloster	Bacteroides	0.281207	0.0894023	0.00165855	0.0371481
Lachnospira-Bacteroides	Lachnospira	Bacteroides	0.228355	0.051778	1.03244e-05	0.000630968
Phocaeicola-Bacteroides	Phocaeicola	Bacteroides	0.604334	0.198048	0.0022773	0.046172
Prevotella-Bacteroides	Prevotella	Bacteroides	0.336503	0.0546773	7.53864e-10	1.79168e-07
Pseudoclostridium-Bacteroides	Pseudoclostridium	Bacteroides	-0.289903	0.051778	2.15633e-08	3.41659e-06
Roseburia-Bacteroides	Roseburia	Bacteroides	0.205024	0.0661664	0.00194426	0.0417966
Dialister-Bariatricus	Dialister	Bariatricus	-0.167845	0.051778	0.0011885	0.028564
Lachnospira-Bariatricus	Lachnospira	Bariatricus	-0.171726	0.051778	0.000911236	0.0239157
Roseburia-Bariatricus	Roseburia	Bariatricus	-0.184586	0.051778	0.000363928	0.011976
Collinsella-Barnesiella	Collinsella	Barnesiella	-0.169216	0.051778	0.00108274	0.0274081
unclassified-Barnesiella	unclassified	Barnesiella	-0.191047	0.0597394	0.00138385	0.0321745
Blautia-Bifidobacterium	Blautia	Bifidobacterium	0.524788	0.11474	4.79155e-06	0.000337536
Dorea-Bifidobacterium	Dorea	Bifidobacterium	0.230477	0.070245	0.00103423	0.0264936
Dysosmobacter-Bifidobacterium	Dysosmobacter	Bifidobacterium	-0.173581	0.051778	0.000801116	0.0219607
Faecalibacterium-Bifidobacterium	Faecalibacterium	Bifidobacterium	0.408096	0.121882	0.000813086	0.0219607
Gemmiger-Bifidobacterium	Gemmiger	Bifidobacterium	0.369409	0.0517825	9.75979e-13	4.17524e-10
Hungatella-Bifidobacterium	Hungatella	Bifidobacterium	-0.171203	0.0517833	0.000945893	0.024674
Lacrimispora-Bifidobacterium	Lacrimispora	Bifidobacterium	-0.208157	0.051778	5.81521e-05	0.00273379
Oscillibacter-Bifidobacterium	Oscillibacter	Bifidobacterium	-0.269991	0.051778	1.84411e-07	2.25403e-05
Parabacteroides-Bifidobacterium	Parabacteroides	Bifidobacterium	-0.303818	0.0974299	0.00181881	0.0399019
Tyzzerella-Bifidobacterium	Tyzzerella	Bifidobacterium	-0.168018	0.051778	0.00117465	0.0285519
unclassified-Bifidobacterium	unclassified	Bifidobacterium	0.270695	0.0681153	7.06563e-05	0.00318176
Dorea-Blautia	Dorea	Blautia	0.385505	0.051778	9.67016e-14	4.59655e-11
Fusicatenibacter-Blautia	Fusicatenibacter	Blautia	0.36729	0.051778	1.30708e-12	5.08336e-10
Gemmiger-Blautia	Gemmiger	Blautia	0.499826	0.0615709	4.74372e-16	3.38228e-13
Hungateiclostridium-Blautia	Hungateiclostridium	Blautia	-0.246424	0.051778	1.94318e-06	0.000159864
Mediterraneibacter-Blautia	Mediterraneibacter	Blautia	0.453777	0.137478	0.000964309	0.0249895
Oscillibacter-Blautia	Oscillibacter	Blautia	-0.362012	0.114474	0.00156469	0.0359878
Parabacteroides-Blautia	Parabacteroides	Blautia	-0.344194	0.051778	2.98137e-11	9.11023e-09
Shigella-Blautia	Shigella	Blautia	-0.195405	0.051778	0.000160715	0.00619403
Eubacterium-Butyricicoccus	Eubacterium	Butyricicoccus	0.186882	0.051778	0.00030704	0.0104247
Prevotella-Butyricicoccus	Prevotella	Butyricicoccus	0.192699	0.0635796	0.00243879	0.0482998
Veillonella-Butyrivibrio	Veillonella	Butyrivibrio	0.157863	0.051778	0.0022973	0.0463578
Colidextribacter-Caproiciproducens	Colidextribacter	Caproiciproducens	0.319983	0.105145	0.00234024	0.046783
Longibaculum-Caproiciproducens	Longibaculum	Caproiciproducens	-0.166817	0.051778	0.00127403	0.0302794
Odoribacter-Caproiciproducens	Odoribacter	Caproiciproducens	0.269328	0.0854367	0.00161952	0.0366576
Pseudoclostridium-Caproiciproducens	Pseudoclostridium	Caproiciproducens	0.265926	0.051778	2.8083e-07	3.247e-05
Sutterella-Caproiciproducens	Sutterella	Caproiciproducens	0.291661	0.0930506	0.00172185	0.0381662
unclassified-Christensenella	unclassified	Christensenella	-0.221388	0.051778	1.90533e-05	0.0010868
Monoglobus-Citrobacter	Monoglobus	Citrobacter	-0.172872	0.051778	0.000841673	0.0225042
Intestinibacter-Clostridium	Intestinibacter	Clostridium	0.18736	0.0517899	0.000297251	0.0101731
Ruminococcus-Clostridium	Ruminococcus	Clostridium	-0.162399	0.051778	0.00171005	0.0381021
Neglecta-Colidextribacter	Neglecta	Colidextribacter	0.330306	0.051778	1.7793e-10	4.47756e-08
Phocea-Colidextribacter	Phocea	Colidextribacter	0.260178	0.051778	5.0375e-07	5.38761e-05
Pseudoclostridium-Colidextribacter	Pseudoclostridium	Colidextribacter	0.450971	0.102988	1.19302e-05	0.000708855
Robinsoniella-Colidextribacter	Robinsoniella	Colidextribacter	0.199225	0.051778	0.000119246	0.00481257
Sporobacter-Colidextribacter	Sporobacter	Colidextribacter	0.3948	0.051778	2.44304e-14	1.30642e-11
Dorea-Collinsella	Dorea	Collinsella	0.250041	0.051778	1.37153e-06	0.000122237
Romboutsia-Collinsella	Romboutsia	Collinsella	0.16306	0.051778	0.00163708	0.0368602
Streptococcus-Collinsella	Streptococcus	Collinsella	0.204552	0.051778	7.79721e-05	0.00340372
Dorea-Coprococcus	Dorea	Coprococcus	0.250591	0.0670102	0.000184316	0.00704023
Dysosmobacter-Coprococcus	Dysosmobacter	Coprococcus	0.247509	0.051778	1.75133e-06	0.000149844
Faecalicatena-Coprococcus	Faecalicatena	Coprococcus	0.23642	0.051778	4.97072e-06	0.000337536
Fusicatenibacter-Coprococcus	Fusicatenibacter	Coprococcus	0.278791	0.0787116	0.000397205	0.0127304
Lactobacillus-Coprococcus	Lactobacillus	Coprococcus	0.262682	0.051778	3.91133e-07	4.29043e-05
Paeniclostridium-Coprococcus	Paeniclostridium	Coprococcus	-0.181792	0.051778	0.000446444	0.0138361
Senegalimassilia-Coprococcus	Senegalimassilia	Coprococcus	-0.165909	0.051778	0.0013542	0.0316571
Turicibacter-Coprococcus	Turicibacter	Coprococcus	-0.183341	0.051778	0.000398755	0.0127304
Robinsoniella-Desulfovibrio	Robinsoniella	Desulfovibrio	0.191212	0.051778	0.000221699	0.00810622
Sporobacter-Desulfovibrio	Sporobacter	Desulfovibrio	0.187371	0.0575436	0.00112927	0.0279662
Salmonella-Dialister	Salmonella	Dialister	0.16355	0.051778	0.0015849	0.0362577
Sporobacter-Dialister	Sporobacter	Dialister	-0.222098	0.062993	0.000422272	0.013186
Fusicatenibacter-Dorea	Fusicatenibacter	Dorea	0.272903	0.051778	1.35954e-07	1.76246e-05
Gemmiger-Dorea	Gemmiger	Dorea	0.184781	0.051778	0.000358732	0.0118966
Mediterraneibacter-Dorea	Mediterraneibacter	Dorea	0.487522	0.123215	7.59986e-05	0.00338669
Romboutsia-Dorea	Romboutsia	Dorea	0.177178	0.051778	0.000621907	0.0184758
Ruminococcus-Dorea	Ruminococcus	Dorea	0.160101	0.051778	0.00198772	0.0420965
Eubacterium-Dysosmobacter	Eubacterium	Dysosmobacter	0.245192	0.051778	2.18585e-06	0.000176435
Lachnospira-Dysosmobacter	Lachnospira	Dysosmobacter	0.20404	0.051778	8.12546e-05	0.00351118
Phascolarctobacterium-Dysosmobacter	Phascolarctobacterium	Dysosmobacter	0.286612	0.0627704	4.97018e-06	0.000337536
Erysipelatoclostridium-Eggerthella	Erysipelatoclostridium	Eggerthella	0.176023	0.051778	0.000674907	0.0196412
Lachnoclostridium-Eggerthella	Lachnoclostridium	Eggerthella	0.219029	0.0556559	8.30514e-05	0.00355294
Monoglobus-Eggerthella	Monoglobus	Eggerthella	0.160655	0.051778	0.00191718	0.0414227
Neglecta-Eisenbergiella	Neglecta	Eisenbergiella	0.237678	0.0532555	8.08304e-06	0.000515525
Phocea-Eisenbergiella	Phocea	Eisenbergiella	0.348852	0.0895063	9.71877e-05	0.00407617
Salmonella-Eisenbergiella	Salmonella	Eisenbergiella	-0.182763	0.051778	0.000415961	0.0130844
Eubacterium-Enterocloster	Eubacterium	Enterocloster	0.188766	0.0532159	0.00038939	0.0126198
Faecalicatena-Enterocloster	Faecalicatena	Enterocloster	0.302605	0.0876636	0.000556675	0.0167708
Flavonifractor-Enterocloster	Flavonifractor	Enterocloster	0.166018	0.051778	0.00134434	0.0315994
Oscillibacter-Enterocloster	Oscillibacter	Enterocloster	0.280227	0.0536581	1.76564e-07	2.2216e-05
Parabacteroides-Enterocloster	Parabacteroides	Enterocloster	0.189067	0.051778	0.000260729	0.00907909
Roseburia-Enterocloster	Roseburia	Enterocloster	0.20466	0.051778	7.72936e-05	0.00340372
Senegalimassilia-Enterocloster	Senegalimassilia	Enterocloster	-0.200749	0.051778	0.000105709	0.0043483
Sporobacter-Enterocloster	Sporobacter	Enterocloster	-0.197277	0.0588849	0.000807485	0.0219607
Tyzzerella-Enterocloster	Tyzzerella	Enterocloster	0.24298	0.0661552	0.000239838	0.00869513
Tyzzerella-Enterococcus	Tyzzerella	Enterococcus	0.308055	0.051778	2.68918e-09	5.72532e-07
Klebsiella-Escherichia	Klebsiella	Escherichia	0.466158	0.051778	2.19633e-19	3.13197e-16
Lachnoclostridium-Escherichia	Lachnoclostridium	Escherichia	-0.240571	0.0547615	1.11759e-05	0.000673389
Lacrimispora-Escherichia	Lacrimispora	Escherichia	-0.297555	0.0813187	0.000253086	0.00894794
Mediterraneibacter-Escherichia	Mediterraneibacter	Escherichia	0.355579	0.0771926	4.09736e-06	0.0003187
Monoglobus-Escherichia	Monoglobus	Escherichia	-0.237749	0.051778	4.39663e-06	0.000329214
Tyzzerella-Escherichia	Tyzzerella	Escherichia	-0.231148	0.051778	8.03619e-06	0.000515525
unclassified-Escherichia	unclassified	Escherichia	0.242923	0.051778	2.71054e-06	0.000214735
Faecalicatena-Eubacterium	Faecalicatena	Eubacterium	0.192419	0.051778	0.000202218	0.00765565
Lachnospira-Eubacterium	Lachnospira	Eubacterium	0.266307	0.0768389	0.000528675	0.0161548
Lactococcus-Eubacterium	Lactococcus	Eubacterium	-0.168492	0.051778	0.00113748	0.0279662
Megamonas-Eubacterium	Megamonas	Eubacterium	0.163374	0.051778	0.00160345	0.0364871
Oscillibacter-Eubacterium	Oscillibacter	Eubacterium	0.255084	0.051778	8.37221e-07	8.32937e-05
Phascolarctobacterium-Eubacterium	Phascolarctobacterium	Eubacterium	0.236557	0.051778	4.90805e-06	0.000337536
Roseburia-Eubacterium	Roseburia	Eubacterium	0.30984	0.0542648	1.13125e-08	2.01646e-06
Terrisporobacter-Eubacterium	Terrisporobacter	Eubacterium	-0.157577	0.051778	0.00233991	0.046783
Fusicatenibacter-Faecalibacterium	Fusicatenibacter	Faecalibacterium	0.399383	0.051778	1.22537e-14	7.48876e-12
Gemmiger-Faecalibacterium	Gemmiger	Faecalibacterium	0.619218	0.0622478	2.58256e-23	5.52409e-20
Hungateiclostridium-Faecalibacterium	Hungateiclostridium	Faecalibacterium	-0.22935	0.051778	9.44621e-06	0.000585665
Intestinibacter-Faecalibacterium	Intestinibacter	Faecalibacterium	-0.222304	0.051778	1.75955e-05	0.00101721
Ruminococcus-Faecalibacterium	Ruminococcus	Faecalibacterium	0.296208	0.06203	1.79491e-06	0.000150562
Veillonella-Faecalibacterium	Veillonella	Faecalibacterium	-0.216794	0.0666191	0.00113698	0.0279662
Fusicatenibacter-Faecalicatena	Fusicatenibacter	Faecalicatena	0.220682	0.051778	2.02532e-05	0.00112524
Klebsiella-Faecalicatena	Klebsiella	Faecalicatena	0.17373	0.051778	0.000792842	0.0219607
Roseburia-Faecalicatena	Roseburia	Faecalicatena	0.185557	0.051778	0.00033876	0.011322
unclassified-Faecalicatena	unclassified	Faecalicatena	0.279345	0.0577742	1.33065e-06	0.000121118
Mediterraneibacter-Faecalimonas	Mediterraneibacter	Faecalimonas	0.322135	0.0976409	0.00096967	0.0249895
Roseburia-Faecalimonas	Roseburia	Faecalimonas	0.166933	0.051778	0.00126411	0.0302116
Tyzzerella-Flavonifractor	Tyzzerella	Flavonifractor	0.191309	0.0571544	0.000816212	0.0219607
Oscillibacter-Flintibacter	Oscillibacter	Flintibacter	0.241982	0.0632879	0.000131569	0.00512283
Sporobacter-Flintibacter	Sporobacter	Flintibacter	0.159199	0.051778	0.00210756	0.0435563
Gemmiger-Fusicatenibacter	Gemmiger	Fusicatenibacter	0.285987	0.051778	3.32642e-08	5.0823e-06
Mediterraneibacter-Fusicatenibacter	Mediterraneibacter	Fusicatenibacter	0.34039	0.051778	4.8972e-11	1.39668e-08
Ruminococcus-Gemmiger	Ruminococcus	Gemmiger	0.218648	0.051778	2.41285e-05	0.00132336
Lachnoclostridium-Hungatella	Lachnoclostridium	Hungatella	0.336105	0.051778	8.51217e-11	2.27594e-08
Oscillibacter-Hungatella	Oscillibacter	Hungatella	0.192737	0.0624921	0.00204109	0.042803
Mediterraneibacter-Klebsiella	Mediterraneibacter	Klebsiella	0.178413	0.051778	0.000569532	0.0170382
Prevotella-Klebsiella	Prevotella	Klebsiella	0.212808	0.0527343	5.44935e-05	0.00261936
Salmonella-Klebsiella	Salmonella	Klebsiella	0.252846	0.051778	1.04341e-06	9.91932e-05
unclassified-Klebsiella	unclassified	Klebsiella	0.27677	0.0720086	0.000121257	0.00484803
Monoglobus-Lachnoclostridium	Monoglobus	Lachnoclostridium	0.186267	0.051778	0.000321397	0.0108263
unclassified-Lachnoclostridium	unclassified	Lachnoclostridium	-0.257964	0.051778	6.28927e-07	6.56232e-05
Roseburia-Lachnospira	Roseburia	Lachnospira	0.307424	0.051778	2.8968e-09	5.72532e-07
Sporobacter-Lachnospira	Sporobacter	Lachnospira	-0.188144	0.051778	0.000279414	0.00963979
Streptococcus-Lactobacillus	Streptococcus	Lactobacillus	0.348034	0.051778	1.79679e-11	6.11565e-09
Oscillibacter-Mediterraneibacter	Oscillibacter	Mediterraneibacter	-0.256322	0.0796078	0.00128277	0.0303188
Romboutsia-Mediterraneibacter	Romboutsia	Mediterraneibacter	0.273801	0.051778	1.23682e-07	1.65347e-05
unclassified-Mediterraneibacter	unclassified	Mediterraneibacter	0.2971	0.0954912	0.00186275	0.0406574
Weissella-Muribaculum	Weissella	Muribaculum	0.208242	0.051778	5.77492e-05	0.00273379
Pseudoclostridium-Neglecta	Pseudoclostridium	Neglecta	0.226536	0.051778	1.21352e-05	0.000711157
Sporobacter-Neglecta	Sporobacter	Neglecta	0.485384	0.148354	0.00106869	0.0272133
Senegalimassilia-Odoribacter	Senegalimassilia	Odoribacter	0.156859	0.051778	0.00244999	0.0482998
Senegalimassilia-Oscillibacter	Senegalimassilia	Oscillibacter	-0.23804	0.051778	4.27955e-06	0.000326927
Weissella-Oscillibacter	Weissella	Oscillibacter	-0.184206	0.051778	0.000374239	0.0122213
unclassified-Oscillibacter	unclassified	Oscillibacter	-0.248498	0.051778	1.5922e-06	0.000139009
Paraprevotella-Paeniclostridium	Paraprevotella	Paeniclostridium	0.158386	0.051778	0.00222125	0.04525
Phascolarctobacterium-Paeniclostridium	Phascolarctobacterium	Paeniclostridium	-0.203463	0.0612727	0.000898187	0.0237188
Roseburia-Paeniclostridium	Roseburia	Paeniclostridium	-0.224484	0.0662824	0.000707155	0.0203034
Turicibacter-Paeniclostridium	Turicibacter	Paeniclostridium	0.256746	0.0665342	0.00011392	0.00464142
Tyzzerella-Paeniclostridium	Tyzzerella	Paeniclostridium	-0.162114	0.0529417	0.00219777	0.044986
Roseburia-Phascolarctobacterium	Roseburia	Phascolarctobacterium	0.189051	0.051778	0.00026104	0.00907909
Senegalimassilia-Phascolarctobacterium	Senegalimassilia	Phascolarctobacterium	-0.207877	0.0639324	0.00114793	0.028062
unclassified-Phocaeicola	unclassified	Phocaeicola	0.186855	0.0558006	0.000812175	0.0219607
Salmonella-Prevotella	Salmonella	Prevotella	0.189869	0.051778	0.00024543	0.0088231
Sporobacter-Pseudoclostridium	Sporobacter	Pseudoclostridium	0.255554	0.0805576	0.00151228	0.0349704
Tyzzerella-Pseudoclostridium	Tyzzerella	Pseudoclostridium	-0.194052	0.062712	0.00197248	0.0420709
Senegalimassilia-Roseburia	Senegalimassilia	Roseburia	-0.168642	0.051778	0.00112589	0.0279662
Sporobacter-Roseburia	Sporobacter	Roseburia	-0.191581	0.051778	0.000215557	0.00800882
Terrisporobacter-Roseburia	Terrisporobacter	Roseburia	-0.181696	0.051778	0.000449561	0.0138361
unclassified-Roseburia	unclassified	Roseburia	0.319901	0.0599744	9.60914e-08	1.32606e-05
Turicibacter-Terrisporobacter	Turicibacter	Terrisporobacter	0.175498	0.051778	0.000700385	0.0202449

## Sheet: Table S3
Table S3 The results of the partial correlation analysis of the co-abundance of 7 microorganisms before and after correction (Cochran's Q test, P>0.05).
Genuspair	Raw_cor	Partial_cor	Cochran_pvalue
Sporobacter-Alistipes	0.039075	0.0242292	0.796698
Barnesiella-Anaerotignum	0.051809	0.0495445	0.968607
Neglecta-Anaerotignum	0.0387401	0.0404985	0.975645
Pseudoclostridium-Bacteroides	-0.00969635	-0.0140725	0.939522
Tyzzerella-Enterococcus	0.0856092	0.0851228	0.993223
Terrisporobacter-Eubacterium	0.12317	0.124354	0.983373
Weissella-Muribaculum	0.0661383	0.0668863	0.989608

## Sheet: Table S4
Table S4 Potential Keystone Species Identified via the Empirical Presence–Abundance Interrelation Method.
Species	D1	D2	Q	IsKeystone_D1	IsKeystone_D2	IsKeystone_Q	IsHighConfidence
Adlercreutzia	0.729902	0.497882	0.405483	FALSE	FALSE	FALSE	FALSE
Agathobaculum	0.852483	0.521764	0.537476	FALSE	FALSE	FALSE	FALSE
Akkermansia	0.755363	0.280514	0.468462	FALSE	FALSE	FALSE	FALSE
Alistipes	0.787625	0.347741	0.519936	FALSE	FALSE	FALSE	FALSE
Anaeromassilibacillus	0.805258	0.372275	0.542503	FALSE	FALSE	FALSE	FALSE
Butyricicoccus	0.779577	0.326662	0.506037	FALSE	FALSE	FALSE	FALSE
Christensenella	0.726265	0.461521	0.421672	FALSE	FALSE	FALSE	FALSE
Dysosmobacter	0.811293	0.386309	0.54495	FALSE	FALSE	FALSE	FALSE
Eggerthella	0.719954	0.456563	0.410089	FALSE	FALSE	FALSE	FALSE
Enterobacter	0.744839	0.26099	0.429713	FALSE	FALSE	FALSE	FALSE
Enterocloster	0.764887	0.307139	0.479927	FALSE	FALSE	FALSE	FALSE
Enterococcus	0.730421	0.30045	0.445606	FALSE	FALSE	FALSE	FALSE
Eubacterium	0.88368	0.608913	0.578157	TRUE	TRUE	FALSE	FALSE
Faecalicatena	0.850687	0.505109	0.552069	FALSE	FALSE	FALSE	FALSE
Flavonifractor	0.712862	0.343461	0.423842	FALSE	FALSE	FALSE	FALSE
Flintibacter	0.737166	0.531946	0.419559	FALSE	FALSE	FALSE	FALSE
Haemophilus	0.701225	0.323524	0.388448	FALSE	FALSE	FALSE	FALSE
Hespellia	0.741346	0.258798	0.456695	FALSE	FALSE	FALSE	FALSE
Holdemanella	0.729734	0.366902	0.437026	FALSE	FALSE	FALSE	FALSE
Hungateiclostridium	0.722552	0.326291	0.430501	FALSE	FALSE	FALSE	FALSE
Hungatella	0.725495	0.383539	0.441142	FALSE	FALSE	FALSE	FALSE
Intestinibacter	0.73023	0.336916	0.446756	FALSE	FALSE	FALSE	FALSE
Laceyella	0.724151	0.482587	0.430364	FALSE	FALSE	FALSE	FALSE
Lachnoclostridium	0.70993	0.334463	0.419512	FALSE	FALSE	FALSE	FALSE
Lachnospira	0.822283	0.430597	0.545586	FALSE	FALSE	FALSE	FALSE
Lacrimispora	0.712629	0.337189	0.422731	FALSE	FALSE	FALSE	FALSE
Lactobacillus	0.848619	0.497487	0.538791	FALSE	FALSE	FALSE	FALSE
Longibaculum	0.775133	0.314344	0.494726	FALSE	FALSE	FALSE	FALSE
Megamonas	0.716562	0.188982	0.396287	FALSE	FALSE	FALSE	FALSE
Monoglobus	0.755485	0.336229	0.483508	FALSE	FALSE	FALSE	FALSE
Oscillibacter	0.776664	0.329898	0.501803	FALSE	FALSE	FALSE	FALSE
Parabacteroides	0.768022	0.305007	0.484049	FALSE	FALSE	FALSE	FALSE
Parasutterella	0.719353	0.415299	0.410552	FALSE	FALSE	FALSE	FALSE
Phascolarctobacterium	0.874385	0.559645	0.557737	TRUE	FALSE	FALSE	FALSE
Ruthenibacterium	0.709045	0.334213	0.423279	FALSE	FALSE	FALSE	FALSE
Salmonella	0.786167	0.340095	0.502566	FALSE	FALSE	FALSE	FALSE
Shigella	0.71611	0.434544	0.400771	FALSE	FALSE	FALSE	FALSE
Terrisporobacter	0.727245	0.490301	0.406101	FALSE	FALSE	FALSE	FALSE
Tyzzerella	0.741331	0.253321	0.447552	FALSE	FALSE	FALSE	FALSE
Veillonella	0.698762	0.250739	0.389579	FALSE	FALSE	FALSE	FALSE
unassigned	0.816786	0.316533	0.337228	FALSE	FALSE	FALSE	FALSE

## Sheet: Table S5
Table S5 Results of comparison between groups for the abundance of genera associated with co-abundance associated with metabolic syndrome (wilcox-test, FDR < 0.05).
Genus	P_value	FDR
Sporobacter	0.0011038	0.00717472
Weissella	0.00106478	0.00717472
Enterococcus	0.0197419	0.0855481
Alistipes	0.0356595	0.115893
Neglecta	0.109565	0.28487
Pseudoclostridium	0.188217	0.407803
Bacteroides	0.408581	0.663945
Eubacterium	0.370897	0.663945
Barnesiella	0.651352	0.930311
Tyzzerella	0.732529	0.930311
Muribaculum	0.787186	0.930311
Anaerotignum	0.934852	0.966529
Terrisporobacter	0.966529	0.966529

## Sheet: Table S6
Table S6 The difference in EC abundance between Metabolic syndrome and non-metabolic syndrome (wilcox-test, FDR < 0.05).
Genus	P_value	FDR
EC:2.5.1.46	6.73733e-07	0.00135488
EC:1.14.14.1	1.83724e-05	0.0184735
EC:5.5.1.25	5.61019e-05	0.0376069
EC:4.2.1.117	0.000217488	0.109342
EC:2.7.1.47	0.00028144	0.113195
EC:1.14.18.1	0.000665719	0.223127
EC:1.1.1.56	0.0020785	0.417987
EC:1.10.2.2	0.00170973	0.417987
EC:2.5.1.83	0.0019857	0.417987
EC:4.2.1.96	0.00199546	0.417987
EC:1.5.99.14	0.00334392	0.560385
EC:2.7.7.81	0.00334392	0.560385
EC:1.14.19.1	0.0108473	0.690392
EC:1.18.1.3	0.00993333	0.690392
EC:1.3.1.108	0.0106974	0.690392
EC:1.3.8.1	0.00584811	0.690392
EC:2.3.1.204	0.00828483	0.690392
EC:2.4.1.64	0.00757805	0.690392
EC:2.7.8.33	0.0103019	0.690392
EC:2.7.8.35	0.0103019	0.690392
EC:2.7.8.44	0.0120158	0.690392
EC:3.1.12.1	0.00934954	0.690392
EC:3.1.21.3	0.00839218	0.690392
EC:3.1.3.8	0.0117703	0.690392
EC:3.4.11.14	0.00516685	0.690392
EC:3.4.21.10	0.00565164	0.690392
EC:3.4.24.80	0.00979474	0.690392
EC:4.1.1.49	0.0102731	0.690392
EC:4.1.1.82	0.0077216	0.690392
EC:4.1.3.32	0.00489434	0.690392
EC:4.2.1.155	0.0115133	0.690392
EC:4.2.2.1	0.00873419	0.690392
EC:4.2.3.152	0.011371	0.690392
EC:5.1.3.37	0.00616799	0.690392
EC:5.2.1.1	0.00795864	0.690392
EC:3.1.3.25	0.012435	0.694634
EC:1.1.1.264	0.0129199	0.696774
EC:1.14.13.22	0.0135128	0.696774
EC:2.7.4.1	0.0134397	0.696774
EC:1.1.1.47	0.0145936	0.728402
EC:1.1.3.21	0.0148506	0.728402
EC:3.2.1.73	0.0152945	0.732313
EC:1.10.3.15	0.016239	0.742194
EC:1.10.3.4	0.016239	0.742194
EC:1.12.1.2	0.0173253	0.77425
EC:2.3.1.200	0.0193114	0.815392
EC:2.7.1.100	0.0191365	0.815392
EC:3.4.24.3	0.0194624	0.815392
EC:1.14.13.70	0.0204956	0.824332
EC:1.8.7.1	0.0202329	0.824332
EC:4.2.1.135	0.0209221	0.824986
EC:1.1.1.31	0.0226198	0.827187
EC:2.1.1.37	0.0225623	0.827187
EC:2.3.3.14	0.0238572	0.827187
EC:3.2.1.132	0.0237369	0.827187
EC:3.2.1.8	0.0229967	0.827187
EC:3.6.3.10	0.0236769	0.827187
EC:5.1.3.10	0.0221633	0.827187
EC:2.4.1.80	0.0249641	0.836715
EC:4.2.2.9	0.0249641	0.836715
EC:1.1.1.100	0.147938	0.860116
EC:1.1.1.108	0.176448	0.860116
EC:1.1.1.137	0.143904	0.860116
EC:1.1.1.157	0.107113	0.860116
EC:1.1.1.193	0.163325	0.860116
EC:1.1.1.267	0.17707	0.860116
EC:1.1.1.284	0.167018	0.860116
EC:1.1.1.29	0.0888417	0.860116
EC:1.1.1.303	0.0378895	0.860116
EC:1.1.1.313	0.145239	0.860116
EC:1.1.1.343	0.0346495	0.860116
EC:1.1.1.346	0.172905	0.860116
EC:1.1.1.363	0.0324658	0.860116
EC:1.1.1.385	0.0786144	0.860116
EC:1.1.1.396	0.16027	0.860116
EC:1.1.1.4	0.0378895	0.860116
EC:1.1.1.405	0.150813	0.860116
EC:1.1.1.42	0.0943435	0.860116
EC:1.1.1.44	0.0346495	0.860116
EC:1.1.1.49	0.0324658	0.860116
EC:1.1.1.77	0.146045	0.860116
EC:1.1.99.2	0.152475	0.860116
EC:1.1.99.31	0.0333006	0.860116
EC:1.11.1.1	0.0556177	0.860116
EC:1.11.1.10	0.0551852	0.860116
EC:1.11.1.12	0.110754	0.860116
EC:1.11.1.15	0.0918862	0.860116
EC:1.11.1.9	0.161865	0.860116
EC:1.11.2.4	0.0305875	0.860116
EC:1.12.7.2	0.13156	0.860116
EC:1.13.11.2	0.172752	0.860116
EC:1.13.11.3	0.101323	0.860116
EC:1.13.11.5	0.159261	0.860116
EC:1.13.11.81	0.153171	0.860116
EC:1.13.12.4	0.0298481	0.860116
EC:1.14.11.27	0.0403316	0.860116
EC:1.14.11.55	0.146719	0.860116
EC:1.14.12.10	0.176914	0.860116
EC:1.14.13.195	0.0671633	0.860116
EC:1.14.13.196	0.0671633	0.860116
EC:1.14.13.2	0.113604	0.860116
EC:1.14.13.25	0.124154	0.860116
EC:1.14.13.59	0.0899393	0.860116
EC:1.14.14.28	0.11108	0.860116
EC:1.14.15.23	0.0745011	0.860116
EC:1.14.99.53	0.0319193	0.860116
EC:1.15.1.1	0.0352778	0.860116
EC:1.15.1.2	0.142578	0.860116
EC:1.16.3.1	0.107324	0.860116
EC:1.16.3.3	0.137497	0.860116
EC:1.17.1.10	0.118787	0.860116
EC:1.17.1.4	0.0799423	0.860116
EC:1.17.1.5	0.086679	0.860116
EC:1.17.4.1	0.113051	0.860116
EC:1.17.7.1	0.160559	0.860116
EC:1.17.7.3	0.160559	0.860116
EC:1.2.1.10	0.164353	0.860116
EC:1.2.1.26	0.127633	0.860116
EC:1.2.1.32	0.151642	0.860116
EC:1.2.1.58	0.1046	0.860116
EC:1.2.1.60	0.149165	0.860116
EC:1.2.1.68	0.124629	0.860116
EC:1.2.1.85	0.151642	0.860116
EC:1.2.4.1	0.0758522	0.860116
EC:1.2.4.4	0.171989	0.860116
EC:1.2.7.10	0.133182	0.860116
EC:1.20.4.1	0.166572	0.860116
EC:1.3.1.106	0.145507	0.860116
EC:1.3.1.54	0.145507	0.860116
EC:1.3.1.76	0.0784497	0.860116
EC:1.3.3.15	0.15359	0.860116
EC:1.3.3.4	0.15359	0.860116
EC:1.3.5.2	0.0896639	0.860116
EC:1.3.7.9	0.0784497	0.860116
EC:1.3.99.26	0.174439	0.860116
EC:1.3.99.28	0.174439	0.860116
EC:1.3.99.29	0.174439	0.860116
EC:1.3.99.31	0.174439	0.860116
EC:1.4.1.12	0.0731697	0.860116
EC:1.4.1.13	0.119707	0.860116
EC:1.4.1.14	0.119707	0.860116
EC:1.4.1.2	0.0641063	0.860116
EC:1.4.1.24	0.0511281	0.860116
EC:1.4.1.26	0.0731697	0.860116
EC:1.4.1.3	0.0918862	0.860116
EC:1.4.3.4	0.104186	0.860116
EC:1.4.7.1	0.0979309	0.860116
EC:1.5.1.20	0.0410465	0.860116
EC:1.5.1.40	0.153171	0.860116
EC:1.5.1.47	0.100015	0.860116
EC:1.6.2.2	0.149165	0.860116
EC:1.6.5.2	0.160704	0.860116
EC:1.6.99.1	0.0743434	0.860116
EC:1.7.7.1	0.0943435	0.860116
EC:1.7.99.1	0.0638279	0.860116
EC:1.8.1.4	0.049251	0.860116
EC:1.8.1.7	0.0898474	0.860116
EC:1.8.4.10	0.077142	0.860116
EC:1.8.4.12	0.063967	0.860116
EC:1.8.4.8	0.077142	0.860116
EC:1.8.5.2	0.0330203	0.860116
EC:1.8.99.2	0.107218	0.860116
EC:2.1.1.13	0.117417	0.860116
EC:2.1.1.131	0.155981	0.860116
EC:2.1.1.132	0.128606	0.860116
EC:2.1.1.133	0.120865	0.860116
EC:2.1.1.14	0.170471	0.860116
EC:2.1.1.148	0.102746	0.860116
EC:2.1.1.173	0.151227	0.860116
EC:2.1.1.177	0.0780391	0.860116
EC:2.1.1.195	0.142446	0.860116
EC:2.1.1.196	0.0943435	0.860116
EC:2.1.1.242	0.159405	0.860116
EC:2.1.1.249	0.0511859	0.860116
EC:2.1.1.264	0.151227	0.860116
EC:2.1.1.271	0.120865	0.860116
EC:2.1.1.272	0.111625	0.860116
EC:2.1.1.45	0.158974	0.860116
EC:2.1.1.63	0.124629	0.860116
EC:2.1.1.72	0.160414	0.860116
EC:2.1.2.5	0.172752	0.860116
EC:2.2.1.1	0.127876	0.860116
EC:2.3.1.102	0.0965609	0.860116
EC:2.3.1.117	0.0345249	0.860116
EC:2.3.1.12	0.107854	0.860116
EC:2.3.1.178	0.110754	0.860116
EC:2.3.1.180	0.172905	0.860116
EC:2.3.1.207	0.0609642	0.860116
EC:2.3.1.209	0.14205	0.860116
EC:2.3.1.247	0.086145	0.860116
EC:2.3.1.263	0.10244	0.860116
EC:2.3.1.89	0.13724	0.860116
EC:2.3.2.10	0.166572	0.860116
EC:2.3.2.29	0.156548	0.860116
EC:2.3.3.1	0.140737	0.860116
EC:2.4.1.1	0.0704899	0.860116
EC:2.4.1.18	0.0449394	0.860116
EC:2.4.1.187	0.132681	0.860116
EC:2.4.1.19	0.095014	0.860116
EC:2.4.1.21	0.0403316	0.860116
EC:2.4.1.247	0.128362	0.860116
EC:2.4.1.25	0.171229	0.860116
EC:2.4.1.280	0.0694408	0.860116
EC:2.4.1.293	0.159261	0.860116
EC:2.4.1.304	0.0901233	0.860116
EC:2.4.1.349	0.153032	0.860116
EC:2.4.2.10	0.0849972	0.860116
EC:2.4.2.28	0.076737	0.860116
EC:2.4.2.53	0.14113	0.860116
EC:2.5.1.105	0.101121	0.860116
EC:2.5.1.21	0.060232	0.860116
EC:2.5.1.3	0.1645	0.860116
EC:2.5.1.47	0.154712	0.860116
EC:2.5.1.48	0.0731697	0.860116
EC:2.5.1.49	0.0973419	0.860116
EC:2.5.1.6	0.0860563	0.860116
EC:2.5.1.68	0.153032	0.860116
EC:2.5.1.77	0.0835149	0.860116
EC:2.5.1.9	0.149575	0.860116
EC:2.6.1.105	0.133936	0.860116
EC:2.6.1.52	0.145239	0.860116
EC:2.6.1.59	0.0562404	0.860116
EC:2.6.1.83	0.0936768	0.860116
EC:2.6.1.85	0.0598357	0.860116
EC:2.7.1.1	0.0590497	0.860116
EC:2.7.1.11	0.15387	0.860116
EC:2.7.1.156	0.169565	0.860116
EC:2.7.1.190	0.0456701	0.860116
EC:2.7.1.195	0.0645258	0.860116
EC:2.7.1.196	0.0369573	0.860116
EC:2.7.1.201	0.0433062	0.860116
EC:2.7.1.205	0.0369573	0.860116
EC:2.7.1.215	0.133433	0.860116
EC:2.7.1.25	0.0915128	0.860116
EC:2.7.1.28	0.163178	0.860116
EC:2.7.1.29	0.163178	0.860116
EC:2.7.1.30	0.0445263	0.860116
EC:2.7.1.50	0.105015	0.860116
EC:2.7.1.90	0.132556	0.860116
EC:2.7.1.92	0.0484724	0.860116
EC:2.7.10.2	0.14821	0.860116
EC:2.7.11.1	0.163325	0.860116
EC:2.7.11.17	0.0426572	0.860116
EC:2.7.11.33	0.125465	0.860116
EC:2.7.3.2	0.128362	0.860116
EC:2.7.3.3	0.113714	0.860116
EC:2.7.4.28	0.125465	0.860116
EC:2.7.4.6	0.0865898	0.860116
EC:2.7.7.14	0.110754	0.860116
EC:2.7.7.15	0.12934	0.860116
EC:2.7.7.19	0.0680375	0.860116
EC:2.7.7.39	0.0826527	0.860116
EC:2.7.7.56	0.10935	0.860116
EC:2.7.7.62	0.169565	0.860116
EC:2.7.7.74	0.0278934	0.860116
EC:2.7.7.76	0.0993164	0.860116
EC:2.7.8.26	0.140345	0.860116
EC:2.7.8.6	0.0685517	0.860116
EC:2.7.9.1	0.149301	0.860116
EC:2.7.9.2	0.136216	0.860116
EC:2.8.3.12	0.136472	0.860116
EC:2.8.3.6	0.14417	0.860116
EC:2.8.4.3	0.139304	0.860116
EC:2.8.4.4	0.0309631	0.860116
EC:3.1.1.15	0.15373	0.860116
EC:3.1.1.24	0.102033	0.860116
EC:3.1.1.31	0.145507	0.860116
EC:3.1.1.83	0.0601658	0.860116
EC:3.1.2.29	0.0350253	0.860116
EC:3.1.2.6	0.176759	0.860116
EC:3.1.21.5	0.0430056	0.860116
EC:3.1.26.4	0.156974	0.860116
EC:3.1.3.11	0.0735592	0.860116
EC:3.1.3.3	0.16027	0.860116
EC:3.1.3.4	0.0882065	0.860116
EC:3.1.3.48	0.0675992	0.860116
EC:3.1.3.81	0.0882065	0.860116
EC:3.1.4.1	0.17521	0.860116
EC:3.1.4.17	0.0703392	0.860116
EC:3.1.6.8	0.0498136	0.860116
EC:3.13.1.6	0.0518253	0.860116
EC:3.2.1.122	0.0982265	0.860116
EC:3.2.1.133	0.164647	0.860116
EC:3.2.1.135	0.0796919	0.860116
EC:3.2.1.141	0.0339897	0.860116
EC:3.2.1.169	0.0402843	0.860116
EC:3.2.1.170	0.0641761	0.860116
EC:3.2.1.178	0.0381144	0.860116
EC:3.2.1.54	0.164647	0.860116
EC:3.2.1.85	0.0565539	0.860116
EC:3.2.1.89	0.117758	0.860116
EC:3.2.1.91	0.0404737	0.860116
EC:3.2.1.93	0.153171	0.860116
EC:3.2.2.23	0.0673083	0.860116
EC:3.2.2.30	0.0623143	0.860116
EC:3.3.1.1	0.146314	0.860116
EC:3.4.11.10	0.100516	0.860116
EC:3.4.11.18	0.076737	0.860116
EC:3.4.11.21	0.103259	0.860116
EC:3.4.11.24	0.0621782	0.860116
EC:3.4.11.6	0.105955	0.860116
EC:3.4.11.7	0.15387	0.860116
EC:3.4.13.22	0.160848	0.860116
EC:3.4.13.9	0.125345	0.860116
EC:3.4.15.6	0.165385	0.860116
EC:3.4.16.4	0.0780391	0.860116
EC:3.4.19.11	0.0582078	0.860116
EC:3.4.21.110	0.137112	0.860116
EC:3.4.21.116	0.0720112	0.860116
EC:3.4.21.66	0.104704	0.860116
EC:3.4.21.88	0.148346	0.860116
EC:3.4.22.70	0.13381	0.860116
EC:3.4.23.36	0.0774673	0.860116
EC:3.4.24.40	0.171533	0.860116
EC:3.4.24.78	0.14753	0.860116
EC:3.4.25.2	0.118329	0.860116
EC:3.5.1.127	0.110754	0.860116
EC:3.5.1.31	0.0424591	0.860116
EC:3.5.1.6	0.163032	0.860116
EC:3.5.2.6	0.0535432	0.860116
EC:3.5.2.7	0.16027	0.860116
EC:3.5.3.1	0.174131	0.860116
EC:3.5.3.13	0.0668739	0.860116
EC:3.5.3.17	0.027312	0.860116
EC:3.5.3.6	0.167764	0.860116
EC:3.5.4.26	0.17521	0.860116
EC:3.5.4.33	0.0898474	0.860116
EC:3.6.1.17	0.143107	0.860116
EC:3.6.1.56	0.133936	0.860116
EC:3.6.3.14	0.087485	0.860116
EC:3.6.3.32	0.100015	0.860116
EC:3.6.3.34	0.109028	0.860116
EC:3.6.3.38	0.139694	0.860116
EC:3.6.3.7	0.154712	0.860116
EC:3.6.3.8	0.146179	0.860116
EC:3.7.1.12	0.165978	0.860116
EC:3.7.1.14	0.151642	0.860116
EC:3.7.1.22	0.146314	0.860116
EC:3.7.1.8	0.0369573	0.860116
EC:4.1.1.21	0.0827386	0.860116
EC:4.1.1.3	0.150813	0.860116
EC:4.1.1.31	0.107007	0.860116
EC:4.1.1.45	0.0435076	0.860116
EC:4.1.1.5	0.0828246	0.860116
EC:4.1.1.83	0.121214	0.860116
EC:4.1.2.40	0.1645	0.860116
EC:4.1.99.17	0.157829	0.860116
EC:4.2.1.104	0.0753731	0.860116
EC:4.2.1.129	0.0295566	0.860116
EC:4.2.1.17	0.0947262	0.860116
EC:4.2.1.2	0.0730144	0.860116
EC:4.2.1.30	0.117872	0.860116
EC:4.2.1.33	0.15415	0.860116
EC:4.2.1.35	0.15415	0.860116
EC:4.2.1.49	0.142842	0.860116
EC:4.2.1.85	0.0265091	0.860116
EC:4.2.2.26	0.0859676	0.860116
EC:4.2.3.3	0.088297	0.860116
EC:4.3.1.2	0.168513	0.860116
EC:4.3.1.29	0.111297	0.860116
EC:4.3.2.1	0.151503	0.860116
EC:4.4.1.1	0.110212	0.860116
EC:4.4.1.11	0.139045	0.860116
EC:4.4.1.16	0.0996153	0.860116
EC:4.4.1.2	0.103053	0.860116
EC:4.4.1.25	0.123798	0.860116
EC:4.4.1.8	0.138011	0.860116
EC:4.6.1.15	0.163178	0.860116
EC:4.99.1.4	0.0769798	0.860116
EC:5.1.2.1	0.0573759	0.860116
EC:5.1.3.13	0.119938	0.860116
EC:5.1.3.33	0.117986	0.860116
EC:5.1.3.5	0.141261	0.860116
EC:5.1.3.9	0.176759	0.860116
EC:5.1.99.8	0.153171	0.860116
EC:5.3.1.1	0.135453	0.860116
EC:5.3.1.25	0.172752	0.860116
EC:5.3.1.26	0.0921671	0.860116
EC:5.3.1.3	0.172752	0.860116
EC:5.3.1.34	0.119822	0.860116
EC:5.3.1.6	0.0820535	0.860116
EC:5.3.3.14	0.173364	0.860116
EC:5.3.3.4	0.167764	0.860116
EC:5.4.99.1	0.167615	0.860116
EC:5.4.99.17	0.0295566	0.860116
EC:5.4.99.2	0.155134	0.860116
EC:5.4.99.24	0.151089	0.860116
EC:5.4.99.28	0.157686	0.860116
EC:5.4.99.29	0.157686	0.860116
EC:5.4.99.5	0.137368	0.860116
EC:5.4.99.60	0.169114	0.860116
EC:5.4.99.61	0.169114	0.860116
EC:5.5.1.16	0.0383404	0.860116
EC:6.1.1.12	0.164205	0.860116
EC:6.1.1.18	0.0286263	0.860116
EC:6.2.1.4	0.0461451	0.860116
EC:6.2.1.8	0.0823955	0.860116
EC:6.2.1.9	0.0423111	0.860116
EC:6.3.1.10	0.162447	0.860116
EC:6.3.1.20	0.131684	0.860116
EC:6.3.2.29	0.151365	0.860116
EC:6.3.2.30	0.151365	0.860116
EC:6.3.2.32	0.170471	0.860116
EC:6.3.2.38	0.1046	0.860116
EC:6.3.2.39	0.0835149	0.860116
EC:6.3.4.18	0.159837	0.860116
EC:6.3.5.1	0.154291	0.860116
EC:6.3.5.10	0.14417	0.860116
EC:6.3.5.11	0.0805289	0.860116
EC:6.3.5.2	0.0792761	0.860116
EC:6.3.5.9	0.0805289	0.860116
EC:6.4.1.4	0.137882	0.860116
EC:6.5.1.6	0.120865	0.860116
EC:6.5.1.7	0.120865	0.860116
EC:1.7.2.5	0.178006	0.860504
EC:5.99.1.2	0.178006	0.860504
EC:1.1.1.34	0.179259	0.863586
EC:2.7.1.40	0.180361	0.863586
EC:2.9.1.1	0.180203	0.863586
EC:5.3.1.15	0.179731	0.863586
EC:2.3.1.187	0.182103	0.86931
EC:4.1.1.39	0.182421	0.86931
EC:2.5.1.78	0.184178	0.871486
EC:3.6.1.27	0.183857	0.871486
EC:4.1.3.39	0.184178	0.871486
EC:1.14.14.9	0.186755	0.871875
EC:2.4.1.319	0.185463	0.871875
EC:2.4.1.320	0.185463	0.871875
EC:2.7.7.60	0.187404	0.871875
EC:3.5.1.87	0.187728	0.871875
EC:4.1.2.48	0.187566	0.871875
EC:4.1.99.12	0.18627	0.871875
EC:5.3.1.31	0.186108	0.871875
EC:1.1.1.261	0.221431	0.873023
EC:1.1.1.281	0.21258	0.873023
EC:1.1.1.308	0.21116	0.873023
EC:1.1.1.371	0.189196	0.873023
EC:1.1.2.4	0.223823	0.873023
EC:1.1.3.15	0.190671	0.873023
EC:1.1.99.3	0.213115	0.873023
EC:1.11.1.6	0.217244	0.873023
EC:1.13.11.1	0.20957	0.873023
EC:1.18.1.7	0.205199	0.873023
EC:1.2.1.28	0.201408	0.873023
EC:1.2.1.8	0.203815	0.873023
EC:1.3.1.25	0.217968	0.873023
EC:1.3.8.4	0.206068	0.873023
EC:1.5.1.3	0.221982	0.873023
EC:2.1.1.190	0.214545	0.873023
EC:2.1.1.191	0.199362	0.873023
EC:2.1.1.246	0.190342	0.873023
EC:2.1.2.10	0.206068	0.873023
EC:2.3.1.184	0.220333	0.873023
EC:2.3.1.202	0.21815	0.873023
EC:2.3.1.30	0.197838	0.873023
EC:2.3.1.31	0.201237	0.873023
EC:2.4.2.17	0.219422	0.873023
EC:2.4.2.21	0.207289	0.873023
EC:2.5.1.120	0.206591	0.873023
EC:2.6.1.14	0.188706	0.873023
EC:2.6.1.16	0.219058	0.873023
EC:2.6.99.2	0.213293	0.873023
EC:2.7.1.144	0.220699	0.873023
EC:2.7.1.207	0.217968	0.873023
EC:2.7.1.45	0.195651	0.873023
EC:2.7.7.9	0.221798	0.873023
EC:2.7.8.13	0.218512	0.873023
EC:2.7.8.24	0.18985	0.873023
EC:2.7.8.41	0.21258	0.873023
EC:2.8.3.1	0.1975	0.873023
EC:3.1.1.1	0.205894	0.873023
EC:3.1.1.81	0.217244	0.873023
EC:3.1.3.105	0.217968	0.873023
EC:3.1.3.27	0.193315	0.873023
EC:3.2.1.130	0.197838	0.873023
EC:3.2.1.176	0.206068	0.873023
EC:3.2.1.198	0.197838	0.873023
EC:3.2.1.199	0.207289	0.873023
EC:3.2.1.65	0.209042	0.873023
EC:3.5.1.1	0.200213	0.873023
EC:3.5.1.24	0.195148	0.873023
EC:3.5.1.49	0.19199	0.873023
EC:3.5.1.82	0.192983	0.873023
EC:3.5.3.7	0.213829	0.873023
EC:3.5.4.16	0.221982	0.873023
EC:3.5.4.5	0.212936	0.873023
EC:3.6.1.13	0.19232	0.873023
EC:3.6.3.12	0.201922	0.873023
EC:3.6.3.35	0.208866	0.873023
EC:3.8.1.5	0.197838	0.873023
EC:4.1.1.50	0.216342	0.873023
EC:4.1.2.13	0.215801	0.873023
EC:4.1.2.25	0.223823	0.873023
EC:4.2.1.19	0.192817	0.873023
EC:4.2.1.83	0.221248	0.873023
EC:4.2.99.18	0.202265	0.873023
EC:4.3.1.4	0.195316	0.873023
EC:4.3.99.4	0.201066	0.873023
EC:5.1.1.12	0.196658	0.873023
EC:5.1.1.8	0.221065	0.873023
EC:5.1.3.15	0.207639	0.873023
EC:5.1.3.29	0.197838	0.873023
EC:5.3.2.5	0.198007	0.873023
EC:5.3.2.8	0.205547	0.873023
EC:5.3.3.18	0.189686	0.873023
EC:5.4.2.8	0.215981	0.873023
EC:5.4.3.9	0.222533	0.873023
EC:5.4.4.3	0.224008	0.873023
EC:5.4.99.15	0.1975	0.873023
EC:5.5.1.2	0.223085	0.873023
EC:6.1.1.7	0.216522	0.873023
EC:6.2.1.14	0.199702	0.873023
EC:6.3.1.5	0.208164	0.873023
EC:6.3.2.2	0.216522	0.873023
EC:6.5.1.1	0.200213	0.873023
EC:6.6.1.1	0.21924	0.873023
EC:2.8.4.5	0.22549	0.873719
EC:4.2.1.151	0.224933	0.873719
EC:4.2.1.56	0.225119	0.873719
EC:3.1.26.11	0.226606	0.876355
EC:1.4.4.2	0.227726	0.877312
EC:4.1.2.4	0.227539	0.877312
EC:1.1.1.276	0.232625	0.877998
EC:1.1.1.85	0.23111	0.877998
EC:1.1.1.86	0.23472	0.877998
EC:1.17.4.2	0.231866	0.877998
EC:1.2.7.4	0.231299	0.877998
EC:1.8.5.4	0.233576	0.877998
EC:2.1.1.172	0.236636	0.877998
EC:2.1.1.183	0.233766	0.877998
EC:2.1.1.35	0.232435	0.877998
EC:2.2.1.7	0.229413	0.877998
EC:2.4.99.18	0.230732	0.877998
EC:2.5.1.134	0.23111	0.877998
EC:2.6.1.102	0.233195	0.877998
EC:2.7.7.73	0.236252	0.877998
EC:3.1.3.73	0.235868	0.877998
EC:3.7.1.18	0.235294	0.877998
EC:4.1.2.29	0.235294	0.877998
EC:4.2.1.32	0.236444	0.877998
EC:5.3.2.6	0.235294	0.877998
EC:5.4.2.11	0.231488	0.877998
EC:2.7.7.4	0.23837	0.88118
EC:6.6.1.2	0.23837	0.88118
EC:1.6.99.3	0.239531	0.881856
EC:2.1.3.1	0.239531	0.881856
EC:2.3.1.29	0.239919	0.881856
EC:4.1.1.96	0.240307	0.881856
EC:4.2.1.136	0.241085	0.882206
EC:5.3.3.2	0.24128	0.882206
EC:3.7.1.5	0.24206	0.882389
EC:4.3.1.23	0.242451	0.882389
EC:5.1.3.1	0.242646	0.882389
EC:1.2.1.99	0.244411	0.884011
EC:1.4.1.9	0.244411	0.884011
EC:4.3.1.14	0.244411	0.884011
EC:1.1.1.310	0.263176	0.88494
EC:1.1.1.38	0.249959	0.88494
EC:1.14.14.47	0.256407	0.88494
EC:1.21.98.1	0.250159	0.88494
EC:1.3.1.43	0.262969	0.88494
EC:1.3.98.1	0.257628	0.88494
EC:1.5.1.21	0.248763	0.88494
EC:1.5.1.7	0.26359	0.88494
EC:1.5.3.1	0.252766	0.88494
EC:2.1.1.171	0.24757	0.88494
EC:2.1.1.192	0.246976	0.88494
EC:2.1.1.199	0.260494	0.88494
EC:2.3.1.189	0.249759	0.88494
EC:2.3.1.28	0.256	0.88494
EC:2.3.1.8	0.252363	0.88494
EC:2.5.1.76	0.254784	0.88494
EC:2.7.1.2	0.256	0.88494
EC:2.7.1.85	0.252162	0.88494
EC:2.7.7.99	0.261317	0.88494
EC:2.7.8.46	0.252564	0.88494
EC:2.7.9.3	0.25661	0.88494
EC:3.2.1.78	0.25156	0.88494
EC:3.4.24.28	0.260084	0.88494
EC:3.5.4.22	0.245198	0.88494
EC:3.6.1.22	0.254986	0.88494
EC:3.6.1.57	0.25337	0.88494
EC:4.1.1.19	0.25337	0.88494
EC:4.1.1.32	0.248564	0.88494
EC:4.1.1.37	0.2607	0.88494
EC:4.1.1.81	0.257017	0.88494
EC:4.1.3.4	0.26173	0.88494
EC:4.2.1.1	0.263383	0.88494
EC:4.2.1.160	0.26359	0.88494
EC:4.2.1.80	0.2607	0.88494
EC:4.3.1.15	0.259878	0.88494
EC:4.6.1.12	0.262969	0.88494
EC:4.7.1.1	0.259878	0.88494
EC:5.1.99.3	0.246778	0.88494
EC:5.1.99.6	0.254582	0.88494
EC:5.4.99.9	0.262969	0.88494
EC:5.99.1.3	0.253975	0.88494
EC:6.1.1.17	0.253773	0.88494
EC:6.3.1.13	0.250759	0.88494
EC:2.3.2.3	0.265043	0.886858
EC:2.7.8.37	0.264835	0.886858
EC:2.3.1.57	0.267128	0.888622
EC:3.1.3.97	0.266502	0.888622
EC:6.3.2.45	0.267338	0.888622
EC:6.3.3.3	0.267338	0.888622
EC:2.3.1.168	0.269015	0.891176
EC:5.4.2.6	0.269436	0.891176
EC:6.1.1.23	0.269015	0.891176
EC:1.8.1.8	0.271122	0.893814
EC:2.6.1.66	0.271122	0.893814
EC:1.14.15.20	0.27473	0.893867
EC:2.7.1.148	0.275583	0.893867
EC:2.7.7.92	0.273028	0.893867
EC:3.2.2.21	0.275583	0.893867
EC:3.4.19.3	0.274303	0.893867
EC:3.5.1.47	0.273028	0.893867
EC:3.5.3.9	0.274516	0.893867
EC:3.6.1.67	0.27473	0.893867
EC:5.4.2.2	0.274303	0.893867
EC:6.2.1.5	0.273878	0.893867
EC:3.1.31.1	0.27794	0.90006
EC:1.1.1.11	0.294597	0.901122
EC:1.1.1.28	0.291479	0.901122
EC:1.1.1.408	0.284874	0.901122
EC:1.1.1.409	0.284874	0.901122
EC:1.14.13.239	0.284001	0.901122
EC:1.14.14.8	0.29909	0.901122
EC:1.17.1.1	0.289487	0.901122
EC:1.2.1.38	0.28031	0.901122
EC:1.3.99.4	0.284874	0.901122
EC:1.4.3.5	0.293035	0.901122
EC:1.8.4.11	0.296838	0.901122
EC:2.1.3.6	0.291479	0.901122
EC:2.3.1.61	0.290371	0.901122
EC:2.3.1.81	0.282043	0.901122
EC:2.4.1.10	0.287284	0.901122
EC:2.4.1.20	0.286625	0.901122
EC:2.5.1.15	0.300446	0.901122
EC:2.5.1.32	0.295044	0.901122
EC:2.5.1.97	0.286625	0.901122
EC:2.5.1.99	0.295044	0.901122
EC:2.6.1.19	0.294821	0.901122
EC:2.6.1.21	0.286187	0.901122
EC:2.7.1.12	0.288384	0.901122
EC:2.7.1.16	0.281176	0.901122
EC:2.7.1.170	0.292813	0.901122
EC:2.7.1.74	0.286187	0.901122
EC:2.7.10.1	0.283347	0.901122
EC:2.7.7.18	0.29909	0.901122
EC:2.7.7.24	0.297287	0.901122
EC:2.7.7.49	0.281826	0.901122
EC:2.7.8.14	0.299994	0.901122
EC:2.7.8.47	0.299994	0.901122
EC:3.1.2.21	0.298638	0.901122
EC:3.1.3.82	0.300673	0.901122
EC:3.1.3.83	0.300673	0.901122
EC:3.2.1.197	0.284874	0.901122
EC:3.4.21.62	0.296838	0.901122
EC:3.4.21.92	0.291258	0.901122
EC:3.4.23.48	0.279447	0.901122
EC:3.5.1.2	0.283347	0.901122
EC:3.5.1.42	0.289266	0.901122
EC:3.6.3.20	0.279231	0.901122
EC:3.6.3.3	0.293481	0.901122
EC:3.6.3.5	0.293481	0.901122
EC:4.1.1.70	0.287944	0.901122
EC:4.1.99.22	0.297737	0.901122
EC:4.2.1.55	0.300673	0.901122
EC:5.1.1.5	0.291923	0.901122
EC:6.2.1.44	0.287724	0.901122
EC:6.5.1.2	0.282477	0.901122
EC:2.7.1.49	0.302716	0.90455
EC:2.7.4.7	0.302716	0.90455
EC:1.2.3.3	0.304312	0.906625
EC:4.1.1.101	0.304312	0.906625
EC:1.4.1.1	0.305227	0.907342
EC:6.3.4.19	0.305455	0.907342
EC:2.5.1.30	0.307291	0.911448
EC:1.1.1.336	0.308902	0.913533
EC:1.1.1.60	0.308672	0.913533
EC:2.5.1.56	0.309364	0.913555
EC:1.1.1.202	0.310057	0.913602
EC:3.6.1.63	0.310288	0.913602
EC:4.2.99.21	0.310983	0.914308
EC:1.11.1.5	0.311446	0.914334
EC:1.14.13.127	0.31284	0.916492
EC:2.6.1.112	0.313538	0.916492
EC:3.1.7.2	0.314004	0.916492
EC:4.1.2.17	0.313771	0.916492
EC:4.1.1.52	0.315639	0.918597
EC:5.4.3.2	0.315405	0.918597
EC:5.4.99.12	0.316107	0.91863
EC:2.7.1.95	0.318455	0.924116
EC:5.3.1.32	0.318926	0.924149
EC:2.6.1.62	0.320105	0.924901
EC:4.2.1.167	0.320105	0.924901
EC:2.7.1.168	0.320814	0.925619
EC:1.1.1.140	0.322709	0.929754
EC:1.1.1.103	0.328919	0.930402
EC:1.1.1.2	0.332537	0.930402
EC:1.1.1.25	0.33157	0.930402
EC:1.13.11.16	0.333749	0.930402
EC:1.13.11.20	0.32485	0.930402
EC:1.2.7.7	0.33472	0.930402
EC:1.3.99.33	0.334234	0.930402
EC:1.4.3.21	0.327719	0.930402
EC:1.8.4.14	0.329641	0.930402
EC:2.1.2.2	0.331328	0.930402
EC:2.3.1.241	0.325088	0.930402
EC:2.3.1.51	0.332295	0.930402
EC:2.3.2.5	0.325805	0.930402
EC:2.5.1.74	0.332779	0.930402
EC:2.7.1.33	0.330122	0.930402
EC:2.7.4.25	0.333264	0.930402
EC:3.5.1.68	0.330604	0.930402
EC:4.1.1.105	0.332053	0.930402
EC:4.1.1.28	0.332053	0.930402
EC:4.1.99.1	0.330846	0.930402
EC:4.2.1.113	0.331087	0.930402
EC:4.6.1.1	0.33472	0.930402
EC:5.1.1.18	0.326761	0.930402
EC:5.1.99.1	0.330604	0.930402
EC:5.3.1.5	0.334963	0.930402
EC:6.1.1.3	0.324373	0.930402
EC:3.5.3.26	0.335693	0.931143
EC:1.13.11.57	0.336424	0.931279
EC:4.1.99.19	0.336668	0.931279
EC:1.6.5.5	0.338868	0.932236
EC:3.5.1.26	0.338624	0.932236
EC:3.5.4.13	0.338379	0.932236
EC:5.3.1.4	0.338624	0.932236
EC:1.2.7.1	0.340832	0.932691
EC:2.4.2.6	0.341817	0.932691
EC:3.2.1.14	0.340832	0.932691
EC:3.6.3.36	0.34157	0.932691
EC:4.3.1.19	0.339604	0.932691
EC:6.3.5.3	0.341324	0.932691
EC:2.6.1.77	0.34305	0.934787
EC:3.4.17.13	0.343544	0.934867
EC:3.5.1.41	0.344533	0.936293
EC:3.6.3.28	0.345277	0.936456
EC:4.4.1.5	0.345525	0.936456
EC:2.3.1.39	0.346021	0.936539
EC:1.13.11.79	0.352013	0.936767
EC:1.2.1.39	0.347762	0.936767
EC:1.3.1.34	0.347264	0.936767
EC:2.1.1.223	0.353521	0.936767
EC:2.1.1.250	0.352013	0.936767
EC:2.5.1.101	0.35126	0.936767
EC:2.7.7.40	0.351511	0.936767
EC:2.8.1.8	0.352515	0.936767
EC:3.1.3.87	0.353773	0.936767
EC:3.2.1.156	0.354024	0.936767
EC:3.5.1.108	0.352264	0.936767
EC:3.5.4.1	0.354024	0.936767
EC:4.1.1.46	0.347762	0.936767
EC:4.1.1.97	0.352766	0.936767
EC:5.4.99.20	0.350759	0.936767
EC:6.3.4.5	0.353773	0.936767
EC:6.4.1.1	0.352013	0.936767
EC:1.16.1.1	0.355285	0.937637
EC:4.2.2.23	0.355033	0.937637
EC:2.7.7.58	0.357056	0.941073
EC:1.1.1.1	0.474123	0.941539
EC:1.1.1.133	0.376893	0.941539
EC:1.1.1.18	0.470834	0.941539
EC:1.1.1.205	0.446715	0.941539
EC:1.1.1.335	0.43293	0.941539
EC:1.1.1.338	0.364705	0.941539
EC:1.1.1.350	0.400106	0.941539
EC:1.1.1.36	0.405562	0.941539
EC:1.1.1.361	0.466666	0.941539
EC:1.1.1.369	0.470834	0.941539
EC:1.1.1.399	0.452532	0.941539
EC:1.1.1.57	0.382418	0.941539
EC:1.1.1.83	0.46726	0.941539
EC:1.1.1.88	0.456043	0.941539
EC:1.1.1.91	0.409407	0.941539
EC:1.1.1.93	0.46726	0.941539
EC:1.1.1.95	0.452532	0.941539
EC:1.1.5.8	0.379255	0.941539
EC:1.1.99.1	0.387727	0.941539
EC:1.10.3.14	0.396854	0.941539
EC:1.12.2.1	0.372196	0.941539
EC:1.13.11.8	0.477425	0.941539
EC:1.14.13.113	0.417998	0.941539
EC:1.14.13.231	0.378204	0.941539
EC:1.14.14.5	0.442669	0.941539
EC:1.14.15.7	0.409407	0.941539
EC:1.14.99.46	0.464886	0.941539
EC:1.14.99.57	0.366247	0.941539
EC:1.16.1.7	0.378204	0.941539
EC:1.16.3.2	0.411062	0.941539
EC:1.2.1.12	0.379781	0.941539
EC:1.2.1.18	0.465182	0.941539
EC:1.2.1.27	0.465182	0.941539
EC:1.2.1.76	0.389061	0.941539
EC:1.2.1.9	0.400922	0.941539
EC:1.2.1.91	0.453409	0.941539
EC:1.2.5.1	0.386662	0.941539
EC:1.2.7.12	0.361633	0.941539
EC:1.21.4.2	0.477726	0.941539
EC:1.21.4.3	0.44469	0.941539
EC:1.21.98.3	0.382418	0.941539
EC:1.3.99.16	0.405014	0.941539
EC:1.4.1.16	0.360613	0.941539
EC:1.4.1.20	0.440079	0.941539
EC:1.4.1.21	0.43094	0.941539
EC:1.4.3.19	0.446426	0.941539
EC:1.4.5.1	0.461042	0.941539
EC:1.5.1.51	0.410786	0.941539
EC:1.7.2.2	0.451657	0.941539
EC:1.8.1.2	0.360613	0.941539
EC:1.8.99.5	0.459569	0.941539
EC:1.97.1.4	0.397666	0.941539
EC:2.1.1.10	0.368309	0.941539
EC:2.1.1.104	0.449328	0.941539
EC:2.1.1.144	0.379255	0.941539
EC:2.1.1.163	0.478027	0.941539
EC:2.1.1.180	0.461042	0.941539
EC:2.1.1.187	0.395774	0.941539
EC:2.1.1.201	0.478027	0.941539
EC:2.1.1.265	0.369861	0.941539
EC:2.1.1.289	0.421632	0.941539
EC:2.1.2.11	0.39308	0.941539
EC:2.1.3.3	0.404194	0.941539
EC:2.2.1.2	0.378992	0.941539
EC:2.3.1.118	0.43521	0.941539
EC:2.3.1.157	0.474723	0.941539
EC:2.3.1.181	0.469939	0.941539
EC:2.3.1.191	0.476523	0.941539
EC:2.3.1.243	0.462223	0.941539
EC:2.3.1.35	0.458098	0.941539
EC:2.3.1.47	0.389596	0.941539
EC:2.3.1.82	0.425285	0.941539
EC:2.3.2.16	0.390934	0.941539
EC:2.3.2.17	0.428107	0.941539
EC:2.3.3.10	0.469939	0.941539
EC:2.4.1.182	0.460158	0.941539
EC:2.4.1.216	0.399292	0.941539
EC:2.4.1.315	0.449037	0.941539
EC:2.4.1.336	0.454578	0.941539
EC:2.4.1.339	0.445847	0.941539
EC:2.4.1.340	0.445847	0.941539
EC:2.4.1.5	0.373757	0.941539
EC:2.4.1.83	0.371936	0.941539
EC:2.4.2.1	0.365475	0.941539
EC:2.4.2.18	0.472327	0.941539
EC:2.4.2.3	0.442381	0.941539
EC:2.4.2.4	0.403647	0.941539
EC:2.4.2.52	0.444112	0.941539
EC:2.4.2.7	0.450492	0.941539
EC:2.4.2.8	0.470237	0.941539
EC:2.5.1.19	0.405836	0.941539
EC:2.5.1.26	0.375323	0.941539
EC:2.5.1.90	0.450783	0.941539
EC:2.6.1.11	0.423878	0.941539
EC:2.6.1.113	0.384802	0.941539
EC:2.6.1.13	0.45751	0.941539
EC:2.6.1.17	0.454286	0.941539
EC:2.6.1.2	0.447585	0.941539
EC:2.6.1.22	0.432645	0.941539
EC:2.6.1.37	0.359594	0.941539
EC:2.6.1.55	0.412997	0.941539
EC:2.7.1.107	0.375062	0.941539
EC:2.7.1.13	0.442093	0.941539
EC:2.7.1.176	0.396044	0.941539
EC:2.7.1.189	0.419394	0.941539
EC:2.7.1.198	0.38826	0.941539
EC:2.7.1.203	0.394695	0.941539
EC:2.7.1.36	0.425003	0.941539
EC:2.7.1.48	0.441517	0.941539
EC:2.7.1.55	0.440366	0.941539
EC:2.7.1.6	0.43521	0.941539
EC:2.7.1.76	0.445847	0.941539
EC:2.7.2.1	0.387994	0.941539
EC:2.7.4.2	0.419673	0.941539
EC:2.7.4.23	0.412444	0.941539
EC:2.7.6.1	0.369861	0.941539
EC:2.7.6.3	0.360867	0.941539
EC:2.7.7.13	0.46311	0.941539
EC:2.7.7.3	0.448166	0.941539
EC:2.7.7.47	0.364705	0.941539
EC:2.7.7.61	0.428107	0.941539
EC:2.7.7.66	0.383741	0.941539
EC:2.7.7.71	0.458686	0.941539
EC:2.7.8.11	0.41466	0.941539
EC:2.7.8.12	0.426413	0.941539
EC:2.7.8.7	0.474123	0.941539
EC:2.8.1.12	0.426977	0.941539
EC:3.1.1.29	0.470536	0.941539
EC:3.1.1.41	0.436353	0.941539
EC:3.1.2.12	0.444401	0.941539
EC:3.1.2.20	0.437211	0.941539
EC:3.1.3.10	0.430089	0.941539
EC:3.1.3.15	0.39308	0.941539
EC:3.1.3.16	0.367277	0.941539
EC:3.1.3.18	0.463406	0.941539
EC:3.1.3.37	0.380835	0.941539
EC:3.1.3.77	0.422754	0.941539
EC:3.1.3.78	0.453701	0.941539
EC:3.1.3.89	0.393887	0.941539
EC:3.1.4.58	0.459863	0.941539
EC:3.1.6.6	0.440941	0.941539
EC:3.11.1.1	0.462223	0.941539
EC:3.2.1.136	0.393349	0.941539
EC:3.2.1.15	0.437784	0.941539
EC:3.2.1.17	0.425285	0.941539
EC:3.2.1.180	0.451949	0.941539
EC:3.2.1.184	0.467855	0.941539
EC:3.2.1.23	0.448166	0.941539
EC:3.2.1.24	0.366762	0.941539
EC:3.2.1.35	0.476523	0.941539
EC:3.2.1.4	0.466072	0.941539
EC:3.2.1.52	0.429522	0.941539
EC:3.2.1.55	0.408306	0.941539
EC:3.2.1.96	0.431224	0.941539
EC:3.2.2.20	0.41466	0.941539
EC:3.2.2.26	0.449037	0.941539
EC:3.2.2.9	0.411062	0.941539
EC:3.3.2.12	0.453409	0.941539
EC:3.4.11.19	0.371157	0.941539
EC:3.4.11.2	0.390398	0.941539
EC:3.4.11.9	0.468747	0.941539
EC:3.4.13.21	0.419394	0.941539
EC:3.4.21.26	0.454871	0.941539
EC:3.4.21.50	0.458098	0.941539
EC:3.4.21.53	0.403101	0.941539
EC:3.4.21.81	0.477124	0.941539
EC:3.4.23.43	0.375584	0.941539
EC:3.5.1.105	0.427259	0.941539
EC:3.5.1.19	0.429522	0.941539
EC:3.5.1.4	0.469045	0.941539
EC:3.5.1.53	0.395234	0.941539
EC:3.5.1.84	0.428956	0.941539
EC:3.5.1.94	0.359849	0.941539
EC:3.5.4.2	0.421072	0.941539
EC:3.5.4.4	0.476223	0.941539
EC:3.5.99.10	0.361633	0.941539
EC:3.5.99.2	0.425849	0.941539
EC:3.5.99.7	0.397937	0.941539
EC:3.6.1.45	0.447005	0.941539
EC:3.6.1.9	0.364962	0.941539
EC:3.6.3.17	0.45575	0.941539
EC:3.6.3.2	0.428673	0.941539
EC:3.6.3.25	0.456336	0.941539
EC:3.6.3.40	0.454286	0.941539
EC:3.6.3.55	0.448166	0.941539
EC:3.6.3.6	0.375323	0.941539
EC:3.6.3.9	0.441517	0.941539
EC:3.6.4.12	0.435781	0.941539
EC:3.6.4.13	0.459274	0.941539
EC:3.8.1.3	0.396584	0.941539
EC:4.1.1.11	0.385598	0.941539
EC:4.1.1.12	0.43521	0.941539
EC:4.1.1.15	0.477124	0.941539
EC:4.1.1.2	0.367793	0.941539
EC:4.1.1.20	0.459274	0.941539
EC:4.1.1.4	0.476223	0.941539
EC:4.1.1.44	0.400922	0.941539
EC:4.1.1.73	0.46726	0.941539
EC:4.1.2.50	0.472926	0.941539
EC:4.1.2.53	0.401466	0.941539
EC:4.1.3.25	0.458392	0.941539
EC:4.1.99.2	0.377155	0.941539
EC:4.2.1.137	0.41772	0.941539
EC:4.2.1.28	0.364192	0.941539
EC:4.2.1.44	0.44469	0.941539
EC:4.2.1.45	0.382154	0.941539
EC:4.2.1.51	0.369084	0.941539
EC:4.2.1.70	0.433784	0.941539
EC:4.2.2.6	0.399835	0.941539
EC:4.2.2.7	0.411338	0.941539
EC:4.2.2.8	0.408581	0.941539
EC:4.2.3.1	0.396044	0.941539
EC:4.2.3.12	0.472926	0.941539
EC:4.2.99.20	0.43464	0.941539
EC:4.3.1.27	0.464293	0.941539
EC:4.3.1.3	0.416884	0.941539
EC:4.3.1.7	0.47173	0.941539
EC:4.3.2.3	0.462519	0.941539
EC:4.4.1.19	0.423597	0.941539
EC:4.4.1.21	0.364448	0.941539
EC:4.6.1.13	0.389328	0.941539
EC:4.6.1.17	0.360613	0.941539
EC:4.99.1.1	0.389328	0.941539
EC:4.99.1.9	0.389328	0.941539
EC:5.1.1.20	0.430373	0.941539
EC:5.1.1.3	0.375584	0.941539
EC:5.1.1.7	0.370379	0.941539
EC:5.1.2.2	0.375846	0.941539
EC:5.1.2.7	0.375323	0.941539
EC:5.1.3.22	0.43521	0.941539
EC:5.1.3.25	0.39147	0.941539
EC:5.1.3.35	0.420233	0.941539
EC:5.1.3.38	0.396854	0.941539
EC:5.3.1.13	0.369084	0.941539
EC:5.3.1.16	0.405836	0.941539
EC:5.3.1.28	0.437211	0.941539
EC:5.3.1.30	0.378204	0.941539
EC:5.3.4.1	0.418556	0.941539
EC:5.3.99.11	0.409683	0.941539
EC:5.4.2.10	0.465775	0.941539
EC:5.4.2.12	0.468152	0.941539
EC:5.4.2.9	0.395504	0.941539
EC:5.4.3.3	0.430373	0.941539
EC:5.4.3.5	0.384271	0.941539
EC:5.4.99.16	0.388794	0.941539
EC:6.1.1.14	0.475322	0.941539
EC:6.1.1.22	0.37012	0.941539
EC:6.2.1.1	0.429239	0.941539
EC:6.2.1.20	0.406933	0.941539
EC:6.2.1.26	0.465479	0.941539
EC:6.3.2.12	0.466963	0.941539
EC:6.3.2.14	0.460453	0.941539
EC:6.3.2.17	0.466963	0.941539
EC:6.3.2.7	0.408306	0.941539
EC:6.3.3.2	0.369084	0.941539
EC:6.3.4.15	0.47173	0.941539
EC:6.3.4.4	0.367277	0.941539
EC:6.4.1.7	0.422193	0.941539
EC:2.7.1.72	0.480136	0.944768
EC:1.1.5.3	0.481645	0.945887
EC:3.6.1.61	0.481343	0.945887
EC:3.4.24.29	0.483763	0.948195
EC:3.9.1.2	0.483763	0.948195
EC:1.1.1.23	0.505836	0.94859
EC:1.1.1.40	0.485279	0.94859
EC:1.1.98.6	0.499652	0.94859
EC:1.3.1.10	0.49842	0.94859
EC:1.3.3.11	0.502739	0.94859
EC:1.4.1.11	0.491368	0.94859
EC:1.5.1.24	0.502121	0.94859
EC:2.1.1.224	0.493508	0.94859
EC:2.3.1.174	0.501503	0.94859
EC:2.3.1.179	0.507078	0.94859
EC:2.3.1.223	0.499036	0.94859
EC:2.3.1.264	0.498728	0.94859
EC:2.4.1.212	0.503049	0.94859
EC:2.4.1.9	0.502739	0.94859
EC:2.4.99.12	0.492896	0.94859
EC:2.4.99.13	0.492896	0.94859
EC:2.4.99.14	0.492896	0.94859
EC:2.4.99.15	0.492896	0.94859
EC:2.5.1.129	0.499344	0.94859
EC:2.5.1.55	0.490757	0.94859
EC:2.7.1.206	0.495347	0.94859
EC:2.7.1.219	0.506768	0.94859
EC:2.7.1.220	0.506768	0.94859
EC:2.7.1.58	0.506147	0.94859
EC:2.7.4.16	0.48771	0.94859
EC:2.7.7.27	0.500577	0.94859
EC:2.7.7.82	0.496575	0.94859
EC:2.8.1.6	0.495041	0.94859
EC:2.8.2.22	0.504596	0.94859
EC:3.1.21.4	0.507078	0.94859
EC:3.1.6.1	0.495961	0.94859
EC:3.2.1.22	0.493202	0.94859
EC:3.2.1.31	0.503977	0.94859
EC:3.2.1.82	0.504287	0.94859
EC:3.4.14.12	0.493202	0.94859
EC:3.4.21.102	0.495041	0.94859
EC:4.1.1.17	0.501503	0.94859
EC:4.1.1.18	0.505526	0.94859
EC:4.1.1.35	0.497497	0.94859
EC:4.1.1.71	0.505526	0.94859
EC:4.1.3.27	0.492285	0.94859
EC:4.2.1.53	0.494121	0.94859
EC:4.2.1.82	0.49842	0.94859
EC:4.2.1.9	0.500886	0.94859
EC:4.3.99.3	0.492896	0.94859
EC:5.3.1.12	0.503977	0.94859
EC:5.3.99.10	0.503049	0.94859
EC:6.1.2.1	0.507078	0.94859
EC:6.4.1.3	0.49259	0.94859
EC:1.1.1.304	0.513623	0.949327
EC:1.1.1.41	0.513623	0.949327
EC:1.1.1.76	0.513623	0.949327
EC:1.13.11.27	0.516128	0.949327
EC:2.1.1.178	0.512685	0.949327
EC:2.1.1.181	0.513936	0.949327
EC:2.4.1.129	0.509255	0.949327
EC:2.4.1.333	0.515501	0.949327
EC:2.7.1.192	0.514875	0.949327
EC:3.1.1.3	0.511749	0.949327
EC:3.1.4.3	0.509878	0.949327
EC:3.1.4.54	0.513623	0.949327
EC:3.2.1.97	0.514875	0.949327
EC:3.5.1.32	0.516441	0.949327
EC:3.6.3.54	0.509878	0.949327
EC:4.1.1.87	0.513623	0.949327
EC:4.1.2.43	0.509566	0.949327
EC:4.2.1.5	0.508632	0.949327
EC:4.4.1.15	0.516128	0.949327
EC:1.1.1.37	0.518011	0.950474
EC:2.7.2.4	0.518011	0.950474
EC:4.1.1.25	0.520841	0.953927
EC:4.1.1.61	0.520526	0.953927
EC:2.7.1.167	0.522102	0.955366
EC:2.1.1.197	0.524628	0.955636
EC:2.7.1.202	0.525577	0.955636
EC:2.7.2.8	0.526527	0.955636
EC:2.8.1.7	0.523048	0.955636
EC:3.5.2.17	0.525577	0.955636
EC:3.5.4.43	0.524312	0.955636
EC:4.2.1.120	0.526527	0.955636
EC:5.3.3.3	0.526527	0.955636
EC:6.3.4.21	0.523996	0.955636
EC:1.1.1.262	0.536072	0.95571
EC:1.1.1.320	0.531288	0.95571
EC:1.14.15.8	0.530334	0.95571
EC:2.3.1.222	0.532243	0.95571
EC:2.3.1.48	0.534156	0.95571
EC:2.4.1.337	0.532243	0.95571
EC:2.7.1.130	0.533837	0.95571
EC:2.8.3.18	0.535752	0.95571
EC:3.1.2.32	0.535114	0.95571
EC:3.1.21.2	0.534475	0.95571
EC:3.1.3.103	0.534794	0.95571
EC:3.2.1.165	0.535752	0.95571
EC:3.4.21.105	0.527477	0.95571
EC:3.4.21.72	0.530334	0.95571
EC:3.5.1.3	0.528429	0.95571
EC:3.8.1.2	0.533837	0.95571
EC:4.2.1.24	0.535433	0.95571
EC:4.2.2.3	0.536072	0.95571
EC:5.1.3.30	0.532562	0.95571
EC:5.1.3.31	0.532562	0.95571
EC:1.1.1.122	0.541198	0.955826
EC:1.1.1.61	0.538632	0.955826
EC:2.3.1.46	0.54152	0.955826
EC:2.7.1.89	0.540235	0.955826
EC:2.7.6.5	0.537671	0.955826
EC:2.8.1.13	0.539915	0.955826
EC:2.8.1.4	0.541198	0.955826
EC:3.2.1.45	0.540556	0.955826
EC:3.5.3.18	0.541841	0.955826
EC:3.5.4.12	0.540235	0.955826
EC:6.3.4.14	0.537351	0.955826
EC:6.3.5.4	0.540877	0.955826
EC:6.3.2.10	0.543449	0.957823
EC:1.2.1.87	0.544093	0.958118
EC:2.7.1.204	0.545381	0.959547
EC:2.7.7.80	0.546026	0.959842
EC:5.3.1.9	0.547317	0.961271
EC:1.12.99.6	0.547964	0.961566
EC:1.1.1.251	0.550228	0.963857
EC:3.5.2.5	0.550228	0.963857
EC:1.2.1.88	0.550876	0.964152
EC:3.1.3.26	0.551524	0.964447
EC:3.4.17.14	0.553471	0.965333
EC:4.2.1.11	0.552821	0.965333
EC:4.2.1.90	0.553146	0.965333
EC:1.1.1.135	0.559984	0.968024
EC:1.1.1.169	0.584402	0.968024
EC:1.1.1.219	0.588073	0.968024
EC:1.1.1.287	0.560964	0.968024
EC:1.1.1.290	0.564565	0.968024
EC:1.1.1.367	0.589746	0.968024
EC:1.1.1.411	0.592426	0.968024
EC:1.1.1.94	0.574774	0.968024
EC:1.1.3.46	0.582403	0.968024
EC:1.13.11.4	0.575104	0.968024
EC:1.18.6.1	0.568507	0.968024
EC:1.2.1.21	0.59075	0.968024
EC:1.2.1.22	0.59075	0.968024
EC:1.2.1.70	0.594776	0.968024
EC:1.3.1.31	0.558678	0.968024
EC:1.3.5.3	0.56391	0.968024
EC:1.3.99.23	0.564893	0.968024
EC:1.5.1.36	0.570812	0.968024
EC:1.5.5.1	0.575435	0.968024
EC:1.5.5.2	0.588407	0.968024
EC:1.7.2.3	0.579744	0.968024
EC:1.8.2.2	0.595112	0.968024
EC:1.8.5.3	0.567191	0.968024
EC:1.8.5.5	0.589076	0.968024
EC:1.97.1.9	0.581738	0.968024
EC:2.1.1.113	0.584068	0.968024
EC:2.1.1.130	0.587739	0.968024
EC:2.1.1.151	0.582403	0.968024
EC:2.1.2.1	0.575435	0.968024
EC:2.1.3.10	0.593768	0.968024
EC:2.1.3.2	0.586403	0.968024
EC:2.2.1.9	0.594776	0.968024
EC:2.3.1.128	0.570812	0.968024
EC:2.3.2.13	0.59075	0.968024
EC:2.4.1.12	0.56555	0.968024
EC:2.4.1.144	0.584735	0.968024
EC:2.4.1.342	0.593432	0.968024
EC:2.4.1.4	0.595448	0.968024
EC:2.4.1.92	0.583069	0.968024
EC:2.4.2.30	0.578749	0.968024
EC:2.5.1.132	0.586403	0.968024
EC:2.5.1.39	0.584735	0.968024
EC:2.5.1.61	0.579744	0.968024
EC:2.7.1.146	0.592091	0.968024
EC:2.7.1.147	0.592091	0.968024
EC:2.7.1.180	0.586069	0.968024
EC:2.7.1.211	0.582403	0.968024
EC:2.7.1.35	0.572461	0.968024
EC:2.7.1.66	0.582071	0.968024
EC:2.7.7.1	0.56391	0.968024
EC:2.7.7.12	0.586737	0.968024
EC:2.7.7.33	0.585735	0.968024
EC:3.1.1.17	0.592091	0.968024
EC:3.1.11.2	0.588073	0.968024
EC:3.1.3.23	0.594104	0.968024
EC:3.2.1.81	0.57908	0.968024
EC:3.2.2.10	0.586737	0.968024
EC:3.4.19.1	0.562927	0.968024
EC:3.5.1.10	0.577754	0.968024
EC:3.5.1.119	0.571471	0.968024
EC:3.5.1.88	0.556397	0.968024
EC:3.5.4.19	0.59444	0.968024
EC:3.5.4.25	0.592426	0.968024
EC:3.6.1.23	0.59075	0.968024
EC:3.6.3.16	0.577091	0.968024
EC:3.7.1.3	0.569165	0.968024
EC:4.1.1.86	0.584402	0.968024
EC:4.1.3.42	0.565878	0.968024
EC:4.2.1.156	0.593432	0.968024
EC:4.2.2.10	0.568507	0.968024
EC:5.1.1.13	0.565221	0.968024
EC:5.1.1.4	0.570153	0.968024
EC:5.1.3.11	0.588073	0.968024
EC:5.2.1.13	0.556397	0.968024
EC:5.2.1.2	0.568507	0.968024
EC:5.3.1.14	0.559984	0.968024
EC:5.4.4.2	0.590415	0.968024
EC:6.1.1.21	0.563582	0.968024
EC:6.1.1.24	0.586737	0.968024
EC:6.1.1.6	0.564565	0.968024
EC:6.2.1.13	0.587739	0.968024
EC:6.2.1.22	0.586403	0.968024
EC:6.3.1.19	0.576759	0.968024
EC:6.3.2.35	0.559658	0.968024
EC:1.1.2.3	0.59612	0.968335
EC:2.7.8.36	0.596793	0.968645
EC:3.6.1.66	0.597467	0.968956
EC:4.99.1.3	0.59814	0.969267
EC:1.5.99.6	0.598814	0.969577
EC:1.5.1.34	0.602527	0.970898
EC:1.7.1.6	0.601851	0.970898
EC:2.6.1.48	0.601513	0.970898
EC:2.7.8.20	0.602527	0.970898
EC:2.8.3.10	0.601175	0.970898
EC:4.3.1.1	0.601851	0.970898
EC:4.1.1.7	0.603203	0.97121
EC:3.5.2.2	0.604218	0.971288
EC:4.2.1.153	0.603879	0.971288
EC:1.2.7.11	0.605911	0.97168
EC:2.1.1.219	0.605911	0.97168
EC:2.1.1.220	0.605911	0.97168
EC:2.6.1.1	0.607267	0.973078
EC:1.1.1.22	0.612364	0.974417
EC:1.1.1.90	0.616796	0.974417
EC:1.13.11.15	0.616796	0.974417
EC:1.17.1.11	0.613385	0.974417
EC:1.18.1.2	0.618505	0.974417
EC:1.19.1.1	0.615772	0.974417
EC:2.1.1.217	0.619189	0.974417
EC:2.1.1.298	0.610323	0.974417
EC:2.4.1.211	0.620216	0.974417
EC:2.4.2.26	0.619873	0.974417
EC:2.5.1.86	0.618163	0.974417
EC:2.7.1.165	0.608964	0.974417
EC:2.7.1.208	0.610323	0.974417
EC:2.7.1.53	0.614067	0.974417
EC:2.7.7.70	0.611343	0.974417
EC:3.1.1.5	0.620216	0.974417
EC:3.2.1.139	0.610323	0.974417
EC:3.4.24.11	0.612704	0.974417
EC:3.5.1.44	0.614749	0.974417
EC:3.6.3.44	0.618847	0.974417
EC:4.2.1.149	0.61509	0.974417
EC:4.3.2.2	0.619531	0.974417
EC:5.3.3.17	0.61509	0.974417
EC:6.2.1.3	0.614749	0.974417
EC:6.3.4.20	0.611343	0.974417
EC:1.1.1.307	0.620901	0.974732
EC:1.1.1.69	0.626391	0.975672
EC:1.1.1.81	0.624673	0.975672
EC:1.2.5.3	0.628456	0.975672
EC:1.3.8.13	0.630523	0.975672
EC:2.1.1.294	0.632593	0.975672
EC:2.1.1.34	0.62536	0.975672
EC:2.1.1.74	0.631903	0.975672
EC:2.3.1.79	0.630178	0.975672
EC:2.4.2.22	0.627767	0.975672
EC:2.5.1.16	0.629833	0.975672
EC:2.5.1.88	0.628111	0.975672
EC:2.7.1.181	0.632593	0.975672
EC:2.7.1.197	0.628456	0.975672
EC:3.1.13.5	0.633629	0.975672
EC:3.2.1.26	0.62433	0.975672
EC:3.2.2.4	0.626047	0.975672
EC:4.1.1.68	0.633284	0.975672
EC:4.1.1.74	0.625017	0.975672
EC:4.1.1.77	0.62433	0.975672
EC:5.1.3.2	0.623987	0.975672
EC:5.1.3.7	0.6233	0.975672
EC:5.3.1.33	0.629489	0.975672
EC:5.3.1.35	0.633629	0.975672
EC:5.4.99.21	0.630868	0.975672
EC:5.4.99.26	0.626047	0.975672
EC:1.14.19.3	0.638821	0.975876
EC:1.17.5.3	0.63605	0.975876
EC:1.5.1.5	0.639861	0.975876
EC:2.1.2.3	0.640555	0.975876
EC:2.1.3.9	0.636742	0.975876
EC:2.3.1.129	0.635012	0.975876
EC:3.4.17.18	0.637781	0.975876
EC:3.5.1.5	0.638474	0.975876
EC:3.5.1.96	0.637434	0.975876
EC:3.5.4.10	0.640555	0.975876
EC:3.5.4.9	0.639861	0.975876
EC:4.1.2.21	0.640555	0.975876
EC:4.3.1.12	0.638474	0.975876
EC:5.3.1.23	0.638127	0.975876
EC:1.16.1.9	0.641597	0.976723
EC:1.1.1.79	0.655552	0.978416
EC:1.12.98.1	0.651003	0.978416
EC:1.14.13.24	0.654501	0.978416
EC:1.2.7.3	0.656253	0.978416
EC:1.3.1.22	0.653101	0.978416
EC:1.5.1.2	0.656954	0.978416
EC:2.1.1.245	0.653801	0.978416
EC:2.1.1.258	0.653451	0.978416
EC:2.3.1.245	0.656954	0.978416
EC:2.4.1.332	0.655201	0.978416
EC:2.5.1.2	0.654501	0.978416
EC:2.7.8.39	0.650654	0.978416
EC:2.8.3.19	0.651352	0.978416
EC:3.1.3.1	0.649606	0.978416
EC:3.1.3.100	0.644378	0.978416
EC:3.1.3.39	0.647513	0.978416
EC:3.2.2.8	0.650304	0.978416
EC:3.4.19.5	0.650654	0.978416
EC:3.4.24.71	0.649257	0.978416
EC:3.6.1.11	0.654501	0.978416
EC:3.6.1.40	0.654501	0.978416
EC:3.6.1.65	0.654851	0.978416
EC:3.6.3.31	0.657305	0.978416
EC:4.1.1.36	0.643682	0.978416
EC:4.1.2.14	0.646119	0.978416
EC:4.3.1.17	0.647513	0.978416
EC:4.3.3.6	0.656253	0.978416
EC:5.1.3.20	0.646815	0.978416
EC:5.2.1.4	0.656603	0.978416
EC:5.5.1.4	0.646467	0.978416
EC:3.4.14.11	0.658358	0.979258
EC:2.7.1.217	0.65906	0.979578
EC:2.7.1.51	0.660465	0.980942
EC:1.1.1.136	0.687388	0.9816
EC:1.1.1.159	0.746079	0.9816
EC:1.1.1.215	0.794286	0.9816
EC:1.1.1.26	0.854315	0.9816
EC:1.1.1.271	0.735086	0.9816
EC:1.1.1.3	0.784575	0.9816
EC:1.1.1.305	0.720151	0.9816
EC:1.1.1.339	0.72233	0.9816
EC:1.1.1.373	0.874532	0.9816
EC:1.1.1.410	0.705322	0.9816
EC:1.1.1.412	0.763034	0.9816
EC:1.1.1.43	0.79466	0.9816
EC:1.1.1.53	0.751963	0.9816
EC:1.1.1.58	0.855457	0.9816
EC:1.1.1.6	0.667509	0.9816
EC:1.1.1.65	0.843672	0.9816
EC:1.1.1.9	0.767106	0.9816
EC:1.1.3.48	0.716162	0.9816
EC:1.1.5.12	0.875679	0.9816
EC:1.1.5.2	0.690246	0.9816
EC:1.11.1.21	0.703881	0.9816
EC:1.13.11.11	0.786813	0.9816
EC:1.14.11.33	0.80478	0.9816
EC:1.14.13.1	0.719062	0.9816
EC:1.14.13.208	0.684891	0.9816
EC:1.14.13.218	0.798779	0.9816
EC:1.14.16.1	0.869183	0.9816
EC:1.16.1.3	0.76933	0.9816
EC:1.17.1.9	0.816062	0.9816
EC:1.17.7.4	0.829652	0.9816
EC:1.18.1.1	0.742776	0.9816
EC:1.2.1.16	0.814556	0.9816
EC:1.2.1.19	0.746446	0.9816
EC:1.2.1.20	0.814556	0.9816
EC:1.2.1.24	0.717249	0.9816
EC:1.2.1.71	0.719788	0.9816
EC:1.2.1.72	0.781221	0.9816
EC:1.2.1.79	0.814556	0.9816
EC:1.2.1.96	0.84519	0.9816
EC:1.2.4.2	0.728152	0.9816
EC:1.2.7.5	0.679907	0.9816
EC:1.2.7.8	0.672104	0.9816
EC:1.2.99.10	0.774897	0.9816
EC:1.2.99.7	0.816439	0.9816
EC:1.21.4.1	0.768218	0.9816
EC:1.21.4.4	0.688459	0.9816
EC:1.3.1.1	0.831543	0.9816
EC:1.3.1.111	0.827383	0.9816
EC:1.3.1.28	0.807033	0.9816
EC:1.3.1.29	0.873003	0.9816
EC:1.3.1.44	0.836466	0.9816
EC:1.3.1.60	0.873003	0.9816
EC:1.3.1.74	0.687745	0.9816
EC:1.3.1.83	0.827383	0.9816
EC:1.3.1.98	0.786813	0.9816
EC:1.3.3.3	0.791668	0.9816
EC:1.3.3.5	0.757492	0.9816
EC:1.3.7.8	0.696692	0.9816
EC:1.3.8.6	0.782711	0.9816
EC:1.3.8.7	0.840257	0.9816
EC:1.3.99.8	0.787559	0.9816
EC:1.4.1.4	0.860409	0.9816
EC:1.5.1.33	0.872239	0.9816
EC:1.5.1.38	0.788306	0.9816
EC:1.5.1.41	0.76933	0.9816
EC:1.5.1.50	0.697769	0.9816
EC:1.6.1.1	0.81305	0.9816
EC:1.6.1.2	0.809288	0.9816
EC:1.6.3.4	0.713989	0.9816
EC:1.6.5.8	0.803654	0.9816
EC:1.7.1.13	0.674937	0.9816
EC:1.7.1.15	0.84633	0.9816
EC:1.7.1.7	0.734721	0.9816
EC:1.7.2.1	0.739843	0.9816
EC:1.7.5.1	0.712542	0.9816
EC:1.8.1.9	0.739843	0.9816
EC:1.8.5.6	0.727059	0.9816
EC:1.8.5.7	0.818701	0.9816
EC:1.8.7.3	0.796906	0.9816
EC:1.8.98.4	0.796906	0.9816
EC:1.8.98.5	0.768588	0.9816
EC:1.8.98.6	0.777499	0.9816
EC:1.9.3.1	0.803279	0.9816
EC:2.1.1.137	0.689173	0.9816
EC:2.1.1.166	0.840636	0.9816
EC:2.1.1.170	0.84709	0.9816
EC:2.1.1.174	0.780849	0.9816
EC:2.1.1.182	0.862696	0.9816
EC:2.1.1.185	0.792042	0.9816
EC:2.1.1.186	0.762295	0.9816
EC:2.1.1.193	0.842533	0.9816
EC:2.1.1.200	0.851651	0.9816
EC:2.1.1.21	0.808912	0.9816
EC:2.1.1.222	0.751227	0.9816
EC:2.1.1.228	0.784202	0.9816
EC:2.1.1.266	0.781966	0.9816
EC:2.1.1.297	0.84595	0.9816
EC:2.1.1.33	0.693108	0.9816
EC:2.1.1.5	0.698846	0.9816
EC:2.1.1.61	0.85013	0.9816
EC:2.1.1.64	0.7586	0.9816
EC:2.1.1.77	0.706763	0.9816
EC:2.1.1.90	0.719425	0.9816
EC:2.1.2.13	0.720151	0.9816
EC:2.1.3.11	0.861171	0.9816
EC:2.1.3.15	0.829273	0.9816
EC:2.2.1.6	0.815309	0.9816
EC:2.3.1.1	0.836087	0.9816
EC:2.3.1.109	0.699205	0.9816
EC:2.3.1.15	0.84557	0.9816
EC:2.3.1.169	0.77936	0.9816
EC:2.3.1.183	0.756017	0.9816
EC:2.3.1.242	0.67175	0.9816
EC:2.3.1.251	0.787186	0.9816
EC:2.3.1.265	0.795409	0.9816
EC:2.3.1.37	0.764884	0.9816
EC:2.3.1.40	0.785694	0.9816
EC:2.3.1.54	0.851651	0.9816
EC:2.3.1.59	0.807785	0.9816
EC:2.3.1.9	0.799903	0.9816
EC:2.3.2.2	0.868419	0.9816
EC:2.3.2.6	0.776012	0.9816
EC:2.4.1.109	0.828139	0.9816
EC:2.4.1.11	0.858122	0.9816
EC:2.4.1.152	0.823605	0.9816
EC:2.4.1.166	0.852412	0.9816
EC:2.4.1.180	0.863077	0.9816
EC:2.4.1.227	0.818701	0.9816
EC:2.4.1.279	0.821718	0.9816
EC:2.4.1.281	0.688816	0.9816
EC:2.4.1.288	0.819455	0.9816
EC:2.4.1.291	0.719062	0.9816
EC:2.4.1.325	0.69275	0.9816
EC:2.4.1.329	0.84861	0.9816
EC:2.4.1.347	0.726695	0.9816
EC:2.4.1.44	0.764144	0.9816
EC:2.4.1.52	0.819078	0.9816
EC:2.4.1.56	0.768588	0.9816
EC:2.4.1.58	0.760077	0.9816
EC:2.4.1.65	0.823605	0.9816
EC:2.4.1.7	0.873385	0.9816
EC:2.4.1.8	0.750123	0.9816
EC:2.4.2.12	0.72961	0.9816
EC:2.4.2.14	0.860028	0.9816
EC:2.4.2.19	0.829273	0.9816
EC:2.4.2.29	0.747916	0.9816
EC:2.4.2.43	0.695616	0.9816
EC:2.4.2.44	0.823228	0.9816
EC:2.4.2.9	0.704601	0.9816
EC:2.4.99.16	0.664688	0.9816
EC:2.4.99.17	0.673166	0.9816
EC:2.5.1.141	0.83874	0.9816
EC:2.5.1.18	0.698128	0.9816
EC:2.5.1.54	0.768218	0.9816
EC:2.5.1.72	0.797655	0.9816
EC:2.5.1.75	0.713627	0.9816
EC:2.6.1.18	0.872621	0.9816
EC:2.6.1.33	0.779732	0.9816
EC:2.6.1.42	0.787933	0.9816
EC:2.6.1.57	0.855457	0.9816
EC:2.6.1.76	0.737281	0.9816
EC:2.6.1.81	0.664336	0.9816
EC:2.6.1.87	0.709651	0.9816
EC:2.6.1.9	0.701362	0.9816
EC:2.7.1.121	0.850891	0.9816
EC:2.7.1.162	0.673874	0.9816
EC:2.7.1.17	0.708928	0.9816
EC:2.7.1.177	0.766736	0.9816
EC:2.7.1.184	0.770071	0.9816
EC:2.7.1.19	0.769701	0.9816
EC:2.7.1.194	0.697769	0.9816
EC:2.7.1.199	0.792416	0.9816
EC:2.7.1.20	0.853554	0.9816
EC:2.7.1.200	0.759338	0.9816
EC:2.7.1.21	0.858503	0.9816
EC:2.7.1.213	0.799154	0.9816
EC:2.7.1.218	0.685247	0.9816
EC:2.7.1.22	0.77564	0.9816
EC:2.7.1.24	0.809664	0.9816
EC:2.7.1.26	0.842913	0.9816
EC:2.7.1.3	0.707124	0.9816
EC:2.7.1.39	0.7898	0.9816
EC:2.7.1.4	0.672812	0.9816
EC:2.7.1.52	0.824361	0.9816
EC:2.7.1.59	0.691319	0.9816
EC:2.7.1.60	0.868419	0.9816
EC:2.7.1.63	0.772298	0.9816
EC:2.7.1.71	0.824361	0.9816
EC:2.7.1.73	0.805906	0.9816
EC:2.7.1.83	0.774897	0.9816
EC:2.7.2.15	0.688102	0.9816
EC:2.7.2.2	0.736549	0.9816
EC:2.7.2.3	0.801403	0.9816
EC:2.7.2.7	0.854315	0.9816
EC:2.7.3.9	0.797655	0.9816
EC:2.7.4.29	0.77564	0.9816
EC:2.7.4.8	0.87415	0.9816
EC:2.7.4.9	0.842154	0.9816
EC:2.7.6.2	0.680974	0.9816
EC:2.7.7.2	0.842913	0.9816
EC:2.7.7.23	0.784575	0.9816
EC:2.7.7.38	0.787186	0.9816
EC:2.7.7.41	0.858503	0.9816
EC:2.7.7.43	0.801403	0.9816
EC:2.7.7.6	0.688102	0.9816
EC:2.7.7.65	0.809288	0.9816
EC:2.7.7.7	0.694541	0.9816
EC:2.7.7.75	0.692034	0.9816
EC:2.7.7.77	0.686674	0.9816
EC:2.7.7.8	0.872621	0.9816
EC:2.7.7.85	0.76933	0.9816
EC:2.7.8.42	0.668922	0.9816
EC:2.7.8.43	0.870711	0.9816
EC:2.7.8.8	0.793912	0.9816
EC:2.8.1.15	0.856599	0.9816
EC:2.8.3.17	0.676001	0.9816
EC:2.8.3.21	0.780849	0.9816
EC:2.8.3.24	0.784202	0.9816
EC:2.8.3.5	0.71218	0.9816
EC:2.8.3.8	0.742776	0.9816
EC:2.8.4.2	0.811545	0.9816
EC:3.1.1.11	0.687745	0.9816
EC:3.1.1.32	0.667509	0.9816
EC:3.1.1.4	0.667509	0.9816
EC:3.1.1.45	0.700283	0.9816
EC:3.1.1.53	0.76933	0.9816
EC:3.1.1.85	0.693824	0.9816
EC:3.1.11.1	0.831543	0.9816
EC:3.1.11.5	0.764514	0.9816
EC:3.1.11.6	0.673874	0.9816
EC:3.1.13.1	0.833814	0.9816
EC:3.1.13.3	0.688816	0.9816
EC:3.1.2.23	0.786067	0.9816
EC:3.1.2.28	0.786813	0.9816
EC:3.1.21.1	0.785321	0.9816
EC:3.1.22.4	0.788679	0.9816
EC:3.1.25.1	0.840636	0.9816
EC:3.1.26.5	0.72961	0.9816
EC:3.1.26.8	0.858503	0.9816
EC:3.1.27.1	0.84823	0.9816
EC:3.1.27.6	0.682753	0.9816
EC:3.1.3.104	0.664688	0.9816
EC:3.1.3.41	0.704241	0.9816
EC:3.1.3.45	0.821718	0.9816
EC:3.1.3.6	0.701002	0.9816
EC:3.1.3.85	0.837982	0.9816
EC:3.1.3.90	0.792416	0.9816
EC:3.1.4.14	0.747181	0.9816
EC:3.1.4.16	0.701002	0.9816
EC:3.1.4.52	0.873385	0.9816
EC:3.1.4.55	0.753805	0.9816
EC:3.1.4.57	0.703881	0.9816
EC:3.1.5.1	0.826627	0.9816
EC:3.2.1.1	0.839119	0.9816
EC:3.2.1.11	0.669628	0.9816
EC:3.2.1.172	0.839877	0.9816
EC:3.2.1.18	0.76933	0.9816
EC:3.2.1.183	0.765995	0.9816
EC:3.2.1.187	0.777127	0.9816
EC:3.2.1.196	0.734355	0.9816
EC:3.2.1.20	0.710734	0.9816
EC:3.2.1.21	0.783457	0.9816
EC:3.2.1.28	0.842154	0.9816
EC:3.2.1.37	0.767477	0.9816
EC:3.2.1.41	0.814179	0.9816
EC:3.2.1.50	0.7586	0.9816
EC:3.2.1.51	0.860028	0.9816
EC:3.2.1.58	0.739477	0.9816
EC:3.2.1.67	0.84633	0.9816
EC:3.2.1.70	0.739843	0.9816
EC:3.2.1.80	0.711096	0.9816
EC:3.2.1.86	0.677775	0.9816
EC:3.2.1.99	0.819832	0.9816
EC:3.2.2.1	0.702441	0.9816
EC:3.2.2.24	0.669982	0.9816
EC:3.2.2.28	0.729975	0.9816
EC:3.3.2.1	0.799154	0.9816
EC:3.4.11.1	0.672812	0.9816
EC:3.4.11.4	0.702081	0.9816
EC:3.4.11.5	0.742776	0.9816
EC:3.4.13.19	0.816816	0.9816
EC:3.4.14.13	0.822095	0.9816
EC:3.4.14.4	0.864221	0.9816
EC:3.4.15.5	0.75491	0.9816
EC:3.4.17.19	0.830786	0.9816
EC:3.4.19.13	0.868419	0.9816
EC:3.4.21.107	0.67742	0.9816
EC:3.4.21.19	0.864984	0.9816
EC:3.4.22.40	0.7898	0.9816
EC:3.4.22.8	0.711819	0.9816
EC:3.4.23.52	0.807033	0.9816
EC:3.4.24.13	0.823228	0.9816
EC:3.4.24.55	0.704601	0.9816
EC:3.4.24.70	0.666098	0.9816
EC:3.4.24.84	0.776756	0.9816
EC:3.5.1.101	0.810792	0.9816
EC:3.5.1.104	0.73399	0.9816
EC:3.5.1.11	0.835708	0.9816
EC:3.5.1.110	0.798404	0.9816
EC:3.5.1.16	0.669628	0.9816
EC:3.5.1.18	0.745344	0.9816
EC:3.5.1.25	0.746446	0.9816
EC:3.5.1.38	0.850891	0.9816
EC:3.5.1.54	0.791668	0.9816
EC:3.5.1.78	0.774154	0.9816
EC:3.5.1.9	0.760816	0.9816
EC:3.5.2.10	0.71218	0.9816
EC:3.5.2.14	0.791295	0.9816
EC:3.5.2.18	0.682041	0.9816
EC:3.5.2.3	0.666803	0.9816
EC:3.5.3.12	0.701362	0.9816
EC:3.5.3.23	0.699564	0.9816
EC:3.5.3.8	0.816062	0.9816
EC:3.5.4.28	0.719425	0.9816
EC:3.5.4.3	0.83495	0.9816
EC:3.5.4.31	0.719425	0.9816
EC:3.5.5.1	0.743876	0.9816
EC:3.6.1.1	0.760077	0.9816
EC:3.6.1.15	0.839119	0.9816
EC:3.6.1.25	0.831165	0.9816
EC:3.6.1.26	0.802153	0.9816
EC:3.6.1.31	0.750859	0.9816
EC:3.6.1.41	0.871857	0.9816
EC:3.6.1.54	0.742776	0.9816
EC:3.6.1.55	0.696333	0.9816
EC:3.6.1.7	0.712903	0.9816
EC:3.6.3.15	0.698128	0.9816
EC:3.6.3.21	0.807785	0.9816
EC:3.6.3.24	0.771184	0.9816
EC:3.6.3.29	0.671042	0.9816
EC:3.6.3.30	0.741309	0.9816
EC:3.6.3.33	0.725967	0.9816
EC:3.7.1.2	0.853173	0.9816
EC:3.7.1.20	0.72961	0.9816
EC:4.1.1.1	0.723421	0.9816
EC:4.1.1.104	0.7898	0.9816
EC:4.1.1.22	0.723057	0.9816
EC:4.1.1.23	0.784948	0.9816
EC:4.1.1.33	0.677775	0.9816
EC:4.1.1.41	0.703521	0.9816
EC:4.1.1.47	0.704241	0.9816
EC:4.1.1.48	0.804404	0.9816
EC:4.1.1.65	0.691319	0.9816
EC:4.1.1.85	0.819455	0.9816
EC:4.1.1.98	0.687388	0.9816
EC:4.1.2.19	0.87415	0.9816
EC:4.1.2.20	0.819832	0.9816
EC:4.1.2.22	0.868801	0.9816
EC:4.1.2.27	0.731799	0.9816
EC:4.1.2.49	0.743509	0.9816
EC:4.1.2.52	0.818324	0.9816
EC:4.1.2.57	0.853554	0.9816
EC:4.1.2.9	0.868801	0.9816
EC:4.1.3.17	0.87415	0.9816
EC:4.1.3.3	0.747916	0.9816
EC:4.1.3.30	0.81757	0.9816
EC:4.1.3.34	0.669628	0.9816
EC:4.1.3.36	0.701721	0.9816
EC:4.1.3.38	0.760816	0.9816
EC:4.1.3.40	0.805531	0.9816
EC:4.1.99.14	0.875679	0.9816
EC:4.2.1.10	0.837982	0.9816
EC:4.2.1.103	0.742042	0.9816
EC:4.2.1.12	0.832679	0.9816
EC:4.2.1.130	0.77304	0.9816
EC:4.2.1.18	0.813803	0.9816
EC:4.2.1.22	0.850511	0.9816
EC:4.2.1.40	0.875296	0.9816
EC:4.2.1.41	0.725239	0.9816
EC:4.2.1.46	0.717249	0.9816
EC:4.2.1.47	0.729975	0.9816
EC:4.2.1.54	0.698128	0.9816
EC:4.2.1.59	0.827383	0.9816
EC:4.2.1.6	0.77564	0.9816
EC:4.2.1.75	0.874532	0.9816
EC:4.2.1.91	0.766736	0.9816
EC:4.2.1.99	0.841015	0.9816
EC:4.2.2.2	0.872239	0.9816
EC:4.2.2.20	0.864984	0.9816
EC:4.2.2.21	0.864984	0.9816
EC:4.2.2.5	0.809288	0.9816
EC:4.2.3.130	0.831165	0.9816
EC:4.3.1.18	0.763034	0.9816
EC:4.4.1.24	0.83874	0.9816
EC:5.1.1.1	0.684534	0.9816
EC:5.1.1.21	0.820586	0.9816
EC:5.1.2.3	0.785694	0.9816
EC:5.1.3.24	0.701721	0.9816
EC:5.1.3.26	0.800278	0.9816
EC:5.1.3.32	0.670335	0.9816
EC:5.1.3.4	0.707485	0.9816
EC:5.1.3.6	0.723421	0.9816
EC:5.1.3.8	0.819832	0.9816
EC:5.1.99.7	0.693824	0.9816
EC:5.2.1.8	0.728517	0.9816
EC:5.3.1.17	0.868419	0.9816
EC:5.3.1.24	0.728881	0.9816
EC:5.3.1.27	0.828895	0.9816
EC:5.3.1.8	0.667862	0.9816
EC:5.3.3.10	0.793538	0.9816
EC:5.3.3.6	0.835329	0.9816
EC:5.3.3.7	0.75491	0.9816
EC:5.4.3.8	0.733625	0.9816
EC:5.4.99.13	0.678486	0.9816
EC:5.4.99.22	0.709289	0.9816
EC:5.4.99.23	0.862696	0.9816
EC:5.4.99.27	0.811921	0.9816
EC:5.4.99.58	0.736549	0.9816
EC:5.4.99.62	0.766365	0.9816
EC:5.5.1.1	0.672812	0.9816
EC:5.5.1.24	0.741675	0.9816
EC:6.1.1.10	0.757123	0.9816
EC:6.1.1.13	0.855076	0.9816
EC:6.1.1.15	0.86079	0.9816
EC:6.2.1.16	0.781221	0.9816
EC:6.2.1.17	0.807409	0.9816
EC:6.2.1.30	0.696692	0.9816
EC:6.2.1.32	0.852032	0.9816
EC:6.3.1.11	0.666098	0.9816
EC:6.3.1.12	0.672812	0.9816
EC:6.3.1.2	0.867274	0.9816
EC:6.3.1.8	0.774154	0.9816
EC:6.3.2.1	0.677065	0.9816
EC:6.3.2.13	0.850891	0.9816
EC:6.3.2.3	0.835708	0.9816
EC:6.3.2.4	0.692392	0.9816
EC:6.3.2.5	0.86384	0.9816
EC:6.3.2.6	0.785321	0.9816
EC:6.3.2.8	0.716886	0.9816
EC:6.3.3.1	0.749755	0.9816
EC:6.3.4.13	0.806658	0.9816
EC:6.3.4.2	0.859265	0.9816
EC:6.3.4.3	0.710734	0.9816
EC:6.3.4.6	0.867656	0.9816
EC:6.3.5.5	0.768218	0.9816
EC:6.3.5.6	0.777871	0.9816
EC:6.3.5.7	0.777871	0.9816
EC:6.4.1.2	0.749387	0.9816
EC:6.5.1.3	0.754542	0.9816
EC:6.5.1.4	0.835708	0.9816
EC:2.10.1.1	0.876444	0.98191
EC:1.14.11.47	0.877208	0.982219
EC:1.1.1.17	0.884097	0.982966
EC:1.14.12.17	0.886396	0.982966
EC:1.3.1.87	0.879121	0.982966
EC:1.3.98.3	0.887162	0.982966
EC:1.4.3.16	0.880269	0.982966
EC:2.3.3.13	0.884863	0.982966
EC:2.6.1.109	0.885247	0.982966
EC:2.6.1.82	0.884097	0.982966
EC:2.7.13.1	0.882949	0.982966
EC:2.7.7.53	0.886396	0.982966
EC:2.7.8.5	0.884097	0.982966
EC:2.8.1.11	0.880652	0.982966
EC:3.2.1.10	0.884097	0.982966
EC:3.2.1.3	0.887162	0.982966
EC:3.5.1.28	0.879121	0.982966
EC:3.6.1.3	0.879504	0.982966
EC:3.6.3.4	0.881417	0.982966
EC:4.2.1.157	0.88448	0.982966
EC:4.2.1.7	0.882566	0.982966
EC:2.3.1.18	0.888312	0.983698
EC:1.17.99.7	0.889078	0.984005
EC:1.14.11.17	0.889845	0.984312
EC:1.14.13.149	0.891379	0.984384
EC:1.3.5.4	0.890612	0.984384
EC:2.1.1.80	0.890995	0.984384
EC:2.7.1.166	0.892146	0.98469
EC:2.7.11.5	0.894064	0.985185
EC:2.7.14.1	0.893296	0.985185
EC:2.8.3.16	0.89368	0.985185
EC:2.1.1.226	0.89675	0.985867
EC:2.1.1.227	0.89675	0.985867
EC:2.3.3.5	0.89675	0.985867
EC:3.1.1.61	0.895599	0.985867
EC:6.2.1.48	0.897134	0.985867
EC:1.1.1.127	0.910582	0.986284
EC:1.1.1.381	0.911736	0.986284
EC:1.1.5.4	0.90789	0.986284
EC:1.12.1.3	0.899821	0.986284
EC:1.14.12.11	0.911736	0.986284
EC:1.14.12.18	0.911736	0.986284
EC:1.14.12.19	0.911736	0.986284
EC:1.14.12.3	0.911736	0.986284
EC:1.14.13.40	0.9052	0.986284
EC:1.3.1.9	0.908275	0.986284
EC:2.1.1.176	0.909044	0.986284
EC:2.1.1.184	0.898669	0.986284
EC:2.7.1.23	0.910967	0.986284
EC:2.7.1.31	0.900205	0.986284
EC:2.7.4.3	0.903278	0.986284
EC:3.1.4.46	0.90251	0.986284
EC:3.4.11.23	0.909429	0.986284
EC:3.4.23.51	0.907122	0.986284
EC:3.5.4.21	0.90789	0.986284
EC:3.6.5.4	0.909429	0.986284
EC:4.1.99.3	0.904047	0.986284
EC:4.2.1.109	0.909813	0.986284
EC:4.2.1.79	0.900589	0.986284
EC:4.2.3.5	0.907122	0.986284
EC:5.1.3.14	0.901357	0.986284
EC:5.3.1.22	0.908659	0.986284
EC:6.1.1.2	0.903278	0.986284
EC:6.2.1.35	0.898669	0.986284
EC:6.3.2.9	0.908275	0.986284
EC:1.13.11.53	0.914045	0.986544
EC:1.13.11.54	0.914045	0.986544
EC:3.1.26.3	0.914045	0.986544
EC:3.1.3.71	0.91443	0.986544
EC:3.4.21.83	0.91443	0.986544
EC:1.1.1.130	0.924442	0.989384
EC:1.1.1.27	0.92213	0.989384
EC:1.10.3.10	0.92213	0.989384
EC:1.17.99.6	0.924442	0.989384
EC:2.1.4.1	0.919049	0.989384
EC:2.3.1.182	0.923286	0.989384
EC:2.3.1.234	0.92136	0.989384
EC:2.7.1.15	0.921745	0.989384
EC:2.7.1.193	0.917894	0.989384
EC:4.1.3.1	0.920975	0.989384
EC:4.2.1.8	0.921745	0.989384
EC:5.4.99.19	0.921745	0.989384
EC:5.4.99.4	0.924442	0.989384
EC:6.1.1.16	0.924442	0.989384
EC:6.3.1.1	0.922901	0.989384
EC:1.1.1.380	0.927525	0.991102
EC:2.4.1.348	0.926754	0.991102
EC:3.2.1.25	0.927525	0.991102
EC:1.14.13.235	0.929067	0.991237
EC:1.2.1.41	0.930609	0.991237
EC:2.3.1.193	0.929453	0.991237
EC:2.5.1.29	0.930609	0.991237
EC:3.5.3.11	0.930224	0.991237
EC:4.2.3.4	0.928296	0.991237
EC:1.1.1.282	0.937167	0.992393
EC:1.1.1.67	0.935238	0.992393
EC:1.17.1.8	0.938325	0.992393
EC:2.4.1.15	0.938711	0.992393
EC:2.5.1.7	0.938711	0.992393
EC:2.7.1.191	0.934852	0.992393
EC:2.7.7.72	0.932923	0.992393
EC:2.7.7.83	0.939096	0.992393
EC:2.8.1.1	0.936395	0.992393
EC:3.1.2.1	0.934466	0.992393
EC:3.4.14.5	0.933695	0.992393
EC:3.4.21.96	0.937553	0.992393
EC:4.2.1.126	0.935624	0.992393
EC:4.2.1.20	0.937939	0.992393
EC:5.1.3.3	0.935238	0.992393
EC:1.13.12.16	0.948749	0.992457
EC:1.14.14.35	0.944501	0.992457
EC:1.2.1.46	0.949135	0.992457
EC:1.6.5.3	0.940254	0.992457
EC:2.1.2.9	0.945659	0.992457
EC:2.4.1.208	0.941798	0.992457
EC:2.4.1.346	0.939868	0.992457
EC:2.5.1.1	0.945273	0.992457
EC:2.5.1.10	0.945273	0.992457
EC:2.7.13.3	0.944115	0.992457
EC:2.7.4.22	0.94759	0.992457
EC:2.8.1.10	0.949135	0.992457
EC:3.1.3.5	0.947977	0.992457
EC:3.1.3.70	0.946432	0.992457
EC:3.2.1.68	0.943729	0.992457
EC:3.4.21.89	0.946818	0.992457
EC:3.5.4.27	0.947977	0.992457
EC:3.5.4.40	0.942184	0.992457
EC:4.2.1.68	0.949522	0.992457
EC:5.3.3.8	0.945273	0.992457
EC:6.1.1.19	0.941798	0.992457
EC:6.1.1.5	0.950294	0.992749
EC:1.5.1.28	0.952226	0.994251
EC:6.1.1.1	0.953385	0.994944
EC:1.12.5.1	0.954931	0.99496
EC:1.2.1.11	0.954931	0.99496
EC:2.3.1.19	0.956863	0.99496
EC:2.4.1.345	0.956863	0.99496
EC:2.7.1.56	0.955704	0.99496
EC:3.1.3.12	0.956863	0.99496
EC:3.5.1.81	0.954931	0.99496
EC:1.1.1.413	0.958796	0.995088
EC:2.3.1.16	0.959182	0.995088
EC:2.7.7.87	0.959956	0.995088
EC:3.1.4.53	0.959956	0.995088
EC:3.5.1.124	0.958796	0.995088
EC:3.6.3.41	0.959182	0.995088
EC:2.8.3.9	0.961115	0.995264
EC:3.1.3.102	0.960729	0.995264
EC:1.2.1.3	0.964595	0.995742
EC:1.3.5.1	0.964595	0.995742
EC:1.3.7.1	0.965755	0.995742
EC:2.3.1.201	0.966529	0.995742
EC:2.4.1.230	0.962275	0.995742
EC:2.6.1.88	0.966142	0.995742
EC:2.7.1.221	0.963048	0.995742
EC:2.7.2.11	0.964982	0.995742
EC:2.7.7.59	0.965755	0.995742
EC:3.4.17.11	0.964595	0.995742
EC:2.5.1.31	0.967689	0.996427
EC:4.3.3.7	0.968462	0.996713
EC:4.1.2.28	0.969623	0.997397
EC:1.7.1.4	0.970396	0.997682
EC:2.1.1.198	0.97117	0.997855
EC:5.1.3.23	0.971557	0.997855
EC:1.3.1.12	0.974651	0.997984
EC:1.5.1.39	0.976973	0.997984
EC:2.1.1.107	0.974265	0.997984
EC:2.3.1.210	0.975038	0.997984
EC:2.6.1.44	0.977747	0.997984
EC:2.6.1.45	0.977747	0.997984
EC:2.6.1.51	0.977747	0.997984
EC:2.7.7.42	0.976973	0.997984
EC:2.7.7.89	0.976973	0.997984
EC:2.8.1.2	0.973491	0.997984
EC:2.8.3.15	0.973104	0.997984
EC:3.6.3.27	0.976199	0.997984
EC:5.4.99.25	0.978134	0.997984
EC:1.1.1.35	0.978907	0.998267
EC:2.1.1.79	0.979681	0.998438
EC:2.6.1.98	0.980068	0.998438
EC:1.1.1.14	0.984712	0.998638
EC:1.1.1.291	0.990904	0.998638
EC:1.1.1.30	0.987808	0.998638
EC:1.1.1.384	0.987808	0.998638
EC:1.1.99.37	0.995162	0.998638
EC:1.2.98.1	0.995162	0.998638
EC:1.3.1.14	0.994388	0.998638
EC:2.1.1.189	0.985486	0.998638
EC:2.1.1.207	0.988195	0.998638
EC:2.1.1.342	0.991291	0.998638
EC:2.3.3.9	0.990904	0.998638
EC:2.4.2.2	0.987808	0.998638
EC:2.5.1.17	0.981616	0.998638
EC:2.7.1.113	0.993226	0.998638
EC:2.7.1.5	0.983164	0.998638
EC:3.1.26.12	0.993226	0.998638
EC:3.1.3.7	0.989356	0.998638
EC:3.2.1.177	0.989743	0.998638
EC:3.2.1.185	0.992839	0.998638
EC:3.2.1.40	0.993613	0.998638
EC:3.2.2.27	0.991291	0.998638
EC:4.1.1.8	0.992839	0.998638
EC:4.2.1.115	0.994001	0.998638
EC:4.2.1.3	0.983938	0.998638
[truncated: 13 more rows]

## Sheet: Table S7
Table S7 The difference in KO abundance between Metabolic syndrome and non-metabolic syndrome (wilcox-test, FDR < 0.05).
Genus	P_value	FDR
K00809	6.97729e-07	0.004178
K09788	2.87813e-05	0.0616755
K11815	6.11679e-05	0.0616755
K18767	4.99629e-05	0.0616755
K20539	6.17991e-05	0.0616755
K20549	5.48422e-05	0.0616755
K08995	7.4573e-05	0.0637919
K07012	0.000117597	0.0880214
K20455	0.000212962	0.127522
K22452	0.000205746	0.127522
K00875	0.000276194	0.143371
K10238	0.000287318	0.143371
K00405	0.000686099	0.174825
K00406	0.00044234	0.174825
K00412	0.000729897	0.174825
K00505	0.000714596	0.174825
K02665	0.000425679	0.174825
K06370	0.000621073	0.174825
K07746	0.000675239	0.174825
K08930	0.000592873	0.174825
K12285	0.000578188	0.174825
K14127	0.000392651	0.174825
K19167	0.000687316	0.174825
K19449	0.00069343	0.174825
K21787	0.000688535	0.174825
K21025	0.000788643	0.18163
K06945	0.000903691	0.200419
K00404	0.000955242	0.204285
K07046	0.00110569	0.213577
K07093	0.00105025	0.213577
K20327	0.0010758	0.213577
K00411	0.00166778	0.302626
K10022	0.00162678	0.302626
K11089	0.00175844	0.309692
K00039	0.00214025	0.337258
K01724	0.00207512	0.337258
K02676	0.00212638	0.337258
K21275	0.00197598	0.337258
K03194	0.00241603	0.352859
K07065	0.00237365	0.352859
K14193	0.00237365	0.352859
K09792	0.00268096	0.382229
K02450	0.00316051	0.440119
K02670	0.0034125	0.448148
K02672	0.00339126	0.448148
K03521	0.00356458	0.448148
K15899	0.00359237	0.448148
K19186	0.00359237	0.448148
K01555	0.0037984	0.454897
K18935	0.00372856	0.454897
K07131	0.00420421	0.493624
K02280	0.00479917	0.514939
K03522	0.00490173	0.514939
K11177	0.00477745	0.514939
K15012	0.00458591	0.514939
K16149	0.00482098	0.514939
K22432	0.00476301	0.514939
K01263	0.00509747	0.516426
K03342	0.00517461	0.516426
K20454	0.0050365	0.516426
K01317	0.00562646	0.552316
K21828	0.00573632	0.554017
K18301	0.00584811	0.555849
K00248	0.00632446	0.556924
K01795	0.00628732	0.556924
K09694	0.0061771	0.556924
K15314	0.00628732	0.556924
K19426	0.00611361	0.556924
K02259	0.00658031	0.571057
K05576	0.00681551	0.583018
K09981	0.00692582	0.58411
K13950	0.00749091	0.622994
K01799	0.00816698	0.627532
K05342	0.00840419	0.627532
K07178	0.00832048	0.627532
K08083	0.00808539	0.627532
K09459	0.00832048	0.627532
K12055	0.00783368	0.627532
K16869	0.00848866	0.627532
K18531	0.00820218	0.627532
K20968	0.00841621	0.627532
K01727	0.00961715	0.659607
K02659	0.0094825	0.659607
K06893	0.0102444	0.659607
K07396	0.00929682	0.659607
K07464	0.0100314	0.659607
K07763	0.0100033	0.659607
K07997	0.0100033	0.659607
K09930	0.0102015	0.659607
K18837	0.00965788	0.659607
K19242	0.0100455	0.659607
K21142	0.00978098	0.659607
K22073	0.00929682	0.659607
K02851	0.0103741	0.660854
K17869	0.0104907	0.661244
K00507	0.0108775	0.672425
K17207	0.0108927	0.672425
K14192	0.0111682	0.682399
K03386	0.0115611	0.692281
K20036	0.0115133	0.692281
K01083	0.012452	0.694187
K01092	0.012435	0.694187
K01715	0.0121485	0.694187
K07501	0.0120654	0.694187
K12294	0.0120323	0.694187
K19200	0.0125204	0.694187
K19969	0.0117865	0.694187
K21285	0.0125204	0.694187
K00098	0.0127622	0.696027
K01746	0.0128321	0.696027
K18925	0.0129023	0.696027
K07032	0.0130971	0.700226
K10540	0.0136047	0.720928
K03223	0.0139589	0.733212
K21116	0.0141487	0.736714
K09951	0.0143213	0.739277
K19425	0.0144569	0.739898
K03379	0.0145936	0.740565
K03719	0.0147909	0.744269
K00034	0.0149705	0.745831
K06446	0.0150711	0.745831
K00105	0.0158341	0.752496
K00413	0.0155415	0.752496
K00899	0.0156246	0.752496
K07266	0.0156038	0.752496
K18253	0.015792	0.752496
K18979	0.0161315	0.754654
K22330	0.0160887	0.754654
K01216	0.0163687	0.754967
K09124	0.0163904	0.754967
K15975	0.0168745	0.77133
K20204	0.0171212	0.776678
K00558	0.0176241	0.790272
K01610	0.0184027	0.790272
K01635	0.0189877	0.790272
K02594	0.0188154	0.790272
K06285	0.0188891	0.790272
K06305	0.0189137	0.790272
K07003	0.0184268	0.790272
K07265	0.0183307	0.790272
K09700	0.0191365	0.790272
K09940	0.0183547	0.790272
K18476	0.0190125	0.790272
K20452	0.0189384	0.790272
K21564	0.0186445	0.790272
K01387	0.0194119	0.793823
K18888	0.0194876	0.793823
K18821	0.0196908	0.796678
K10552	0.0200508	0.805798
K00392	0.0210029	0.838435
K18887	0.0212743	0.843644
K05917	0.0214936	0.845519
K16294	0.0216039	0.845519
K03481	0.0217983	0.847586
K22350	0.0220504	0.851857
K06387	0.022362	0.858357
K00020	0.0251845	0.860075
K01233	0.0244976	0.860075
K01541	0.0228221	0.860075
K01731	0.0244052	0.860075
K02671	0.0234681	0.860075
K03197	0.0252794	0.860075
K04047	0.0243438	0.860075
K04115	0.0248702	0.860075
K06193	0.0243131	0.860075
K07043	0.0252161	0.860075
K07699	0.023647	0.860075
K09924	0.0237069	0.860075
K11184	0.0250898	0.860075
K11894	0.0236769	0.860075
K12454	0.0232608	0.860075
K12977	0.0244052	0.860075
K15912	0.0229092	0.860075
K18661	0.0237069	0.860075
K18924	0.0249015	0.860075
K18939	0.024069	0.860075
K01153	0.026246	0.865679
K01181	0.0262133	0.865679
K02674	0.0261806	0.865679
K09133	0.0263115	0.865679
K15755	0.0258556	0.865679
K19115	0.0256623	0.865679
K00720	0.0265091	0.867006
K18459	0.0266415	0.867006
K05561	0.0272443	0.867761
K11358	0.0269414	0.867761
K16936	0.0271768	0.867761
K18006	0.0272105	0.867761
K07281	0.028697	0.909193
K05562	0.0304012	0.923911
K06045	0.0302528	0.923911
K09469	0.0302899	0.923911
K12081	0.0305128	0.923911
K12083	0.0305128	0.923911
K12085	0.0305128	0.923911
K18094	0.0304384	0.923911
K20552	0.0305501	0.923911
K22043	0.0300683	0.923911
K09942	0.0311144	0.92693
K12062	0.0310765	0.92693
K18700	0.03085	0.92693
K00467	0.0317261	0.931361
K00674	0.0325052	0.931361
K03387	0.0321916	0.931361
K06946	0.0325446	0.931361
K08151	0.0326629	0.931361
K12080	0.032584	0.931361
K13993	0.0320358	0.931361
K15629	0.0319193	0.931361
K21713	0.0314572	0.931361
K00036	0.0341537	0.935454
K01128	0.0339897	0.935454
K01154	0.0341126	0.935454
K02617	0.0345249	0.935454
K05560	0.0343182	0.935454
K06134	0.0331802	0.935454
K10242	0.0334213	0.935454
K12950	0.0333006	0.935454
K15054	0.0344835	0.935454
K16937	0.034277	0.935454
K18095	0.0334617	0.935454
K04564	0.0348578	0.94022
K13486	0.0350673	0.941628
K00033	0.0354894	0.948709
K00004	0.0410945	0.951364
K00703	0.0371775	0.951364
K00864	0.0365638	0.951364
K00937	0.0391174	0.951364
K01156	0.0382951	0.951364
K01236	0.0372659	0.951364
K02114	0.0416261	0.951364
K02760	0.0361308	0.951364
K02818	0.0390253	0.951364
K02819	0.0390253	0.951364
K03767	0.0413354	0.951364
K04748	0.0411426	0.951364
K04783	0.0373101	0.951364
K06926	0.0369573	0.951364
K07317	0.0388417	0.951364
K07484	0.0374876	0.951364
K08777	0.0375766	0.951364
K08794	0.0369134	0.951364
K08986	0.0412872	0.951364
K09961	0.0409985	0.951364
K10122	0.0409506	0.951364
K10222	0.0366946	0.951364
K10277	0.0411908	0.951364
K10530	0.0399546	0.951364
K10617	0.0415776	0.951364
K12061	0.0411426	0.951364
K15011	0.0391174	0.951364
K15719	0.041529	0.951364
K17463	0.0404263	0.951364
K17811	0.0393021	0.951364
K18344	0.0394412	0.951364
K19091	0.0386587	0.951364
K19294	0.0360017	0.951364
K19668	0.0407115	0.951364
K20379	0.0360877	0.951364
K20830	0.0392559	0.951364
K21007	0.0413838	0.951364
K21900	0.0413354	0.951364
K00955	0.0421144	0.958864
K03195	0.0426572	0.960267
K12976	0.0424097	0.960267
K19349	0.0426076	0.960267
K01808	0.0434068	0.966244
K07770	0.0431056	0.966244
K19429	0.0434068	0.966244
K01450	0.0445263	0.970082
K03392	0.0447325	0.970082
K04844	0.0447841	0.970082
K07301	0.0449394	0.970082
K07650	0.0448876	0.970082
K10820	0.0444749	0.970082
K15973	0.0447841	0.970082
K17202	0.0450952	0.970082
K20035	0.0449913	0.970082
K20453	0.0451992	0.970082
K22373	0.045408	0.971083
K00260	0.0461981	0.971763
K02759	0.0458807	0.971763
K12059	0.0462512	0.971763
K16178	0.0462512	0.971763
K22431	0.0462512	0.971763
K06607	0.0464641	0.972822
K01134	0.0511859	0.982754
K01677	0.0490275	0.982754
K01899	0.049251	0.982754
K02805	0.0513017	0.982754
K03203	0.0504959	0.982754
K03204	0.0491392	0.982754
K03205	0.0494754	0.982754
K03310	0.0514757	0.982754
K06122	0.0502107	0.982754
K06132	0.0486938	0.982754
K06545	0.048583	0.982754
K06929	0.0499835	0.982754
K07217	0.0497571	0.982754
K07239	0.048583	0.982754
K07794	0.0491392	0.982754
K09956	0.0512437	0.982754
K10541	0.0515338	0.982754
K11045	0.0486384	0.982754
K11646	0.0507824	0.982754
K12681	0.0499268	0.982754
K12683	0.0499268	0.982754
K13730	0.0476496	0.982754
K13912	0.048583	0.982754
K14645	0.0490275	0.982754
K14647	0.0498702	0.982754
K18009	0.0505531	0.982754
K18923	0.0482518	0.982754
K21140	0.0507824	0.982754
K01420	0.0517086	0.982955
K00382	0.0519423	0.984274
K03338	0.0525305	0.990273
K17315	0.0525896	0.990273
K00700	0.0530051	0.991858
K02483	0.0529456	0.991858
K00002	0.324373	0.991937
K00003	0.486797	0.991937
K00005	0.541198	0.991937
K00007	0.283565	0.991937
K00009	0.831165	0.991937
K00010	0.49842	0.991937
K00012	0.542484	0.991937
K00013	0.59075	0.991937
K00014	0.230732	0.991937
K00015	0.889078	0.991937
K00016	0.916354	0.991937
K00018	0.137497	0.991937
K00021	0.190507	0.991937
K00023	0.393349	0.991937
K00024	0.530334	0.991937
K00027	0.484369	0.991937
K00029	0.490452	0.991937
K00030	0.543449	0.991937
K00031	0.120749	0.991937
K00032	0.796532	0.991937
K00038	0.760077	0.991937
K00040	0.389863	0.991937
K00041	0.761555	0.991937
K00042	0.297962	0.991937
K00045	0.911736	0.991937
K00046	0.64403	0.991937
K00048	0.126064	0.991937
K00050	0.0770609	0.991937
K00052	0.476523	0.991937
K00053	0.361123	0.991937
K00054	0.468152	0.991937
K00055	0.611003	0.991937
K00057	0.921745	0.991937
K00058	0.456336	0.991937
K00059	0.133433	0.991937
K00060	0.298638	0.991937
K00064	0.522733	0.991937
K00065	0.910582	0.991937
K00067	0.333021	0.991937
K00068	0.319869	0.991937
K00073	0.384802	0.991937
K00074	0.0918862	0.991937
K00075	0.823605	0.991937
K00076	0.770071	0.991937
K00077	0.667509	0.991937
K00082	0.140085	0.991937
K00086	0.308902	0.991937
K00087	0.198345	0.991937
K00088	0.762295	0.991937
K00090	0.786813	0.991937
K00091	0.547964	0.991937
K00094	0.549581	0.991937
K00096	0.199702	0.991937
K00097	0.518325	0.991937
K00099	0.271333	0.991937
K00100	0.83003	0.991937
K00101	0.599151	0.991937
K00102	0.222717	0.991937
K00104	0.165681	0.991937
K00108	0.380308	0.991937
K00109	0.153171	0.991937
K00111	0.111843	0.991937
K00112	0.292813	0.991937
K00113	0.803654	0.991937
K00116	0.92136	0.991937
K00117	0.688102	0.991937
K00121	0.155134	0.991937
K00123	0.814932	0.991937
K00124	0.829652	0.991937
K00127	0.924442	0.991937
K00128	0.907506	0.991937
K00130	0.199192	0.991937
K00131	0.403374	0.991937
K00132	0.871475	0.991937
K00133	0.346021	0.991937
K00134	0.18482	0.991937
K00135	0.817193	0.991937
K00137	0.75491	0.991937
K00138	0.778987	0.991937
K00140	0.486493	0.991937
K00141	0.195483	0.991937
K00145	0.469939	0.991937
K00146	0.344533	0.991937
K00147	0.941412	0.991937
K00151	0.156406	0.991937
K00154	0.125824	0.991937
K00156	0.385864	0.991937
K00158	0.297962	0.991937
K00161	0.156548	0.991937
K00162	0.135707	0.991937
K00163	0.802903	0.991937
K00164	0.725603	0.991937
K00166	0.7898	0.991937
K00167	0.791668	0.991937
K00169	0.426131	0.991937
K00170	0.43094	0.991937
K00171	0.303172	0.991937
K00172	0.449037	0.991937
K00174	0.606589	0.991937
K00175	0.647861	0.991937
K00176	0.741309	0.991937
K00177	0.912891	0.991937
K00179	0.655902	0.991937
K00180	0.59814	0.991937
K00184	0.768588	0.991937
K00185	0.56752	0.991937
K00186	0.593097	0.991937
K00194	0.633975	0.991937
K00196	0.411062	0.991937
K00197	0.6288	0.991937
K00198	0.222165	0.991937
K00205	0.411614	0.991937
K00208	0.497805	0.991937
K00209	0.84861	0.991937
K00210	0.666451	0.991937
K00216	0.802903	0.991937
K00219	0.339604	0.991937
K00220	0.265043	0.991937
K00226	0.260906	0.991937
K00228	0.789426	0.991937
K00230	0.55412	0.991937
K00231	0.160126	0.991937
K00239	0.715799	0.991937
K00240	0.583069	0.991937
K00241	0.648908	0.991937
K00242	0.79466	0.991937
K00243	0.804404	0.991937
K00244	0.335693	0.991937
K00245	0.929067	0.991937
K00247	0.895215	0.991937
K00249	0.841395	0.991937
K00252	0.774897	0.991937
K00253	0.209394	0.991937
K00254	0.086679	0.991937
K00259	0.332053	0.991937
K00261	0.10585	0.991937
K00263	0.257221	0.991937
K00265	0.142182	0.991937
K00266	0.155981	0.991937
K00270	0.438931	0.991937
K00274	0.104393	0.991937
K00275	0.291479	0.991937
K00276	0.326761	0.991937
K00278	0.938325	0.991937
K00281	0.557048	0.991937
K00282	0.430657	0.991937
K00283	0.355033	0.991937
K00284	0.182421	0.991937
K00285	0.460158	0.991937
K00286	0.801028	0.991937
K00287	0.395774	0.991937
K00288	0.13814	0.991937
K00290	0.328679	0.991937
K00294	0.870329	0.991937
K00297	0.0812037	0.991937
K00298	0.505526	0.991937
K00299	0.882949	0.991937
K00302	0.132806	0.991937
K00303	0.185141	0.991937
K00311	0.599151	0.991937
K00313	0.820209	0.991937
K00316	0.611343	0.991937
K00318	0.475923	0.991937
K00322	0.813426	0.991937
K00324	0.84823	0.991937
K00325	0.768588	0.991937
K00326	0.153032	0.991937
K00329	0.917124	0.991937
K00330	0.704961	0.991937
K00331	0.628456	0.991937
K00332	0.336668	0.991937
K00333	0.866511	0.991937
K00335	0.84557	0.991937
K00336	0.452532	0.991937
K00337	0.489842	0.991937
K00338	0.434925	0.991937
K00339	0.704961	0.991937
K00340	0.716524	0.991937
K00341	0.574443	0.991937
K00342	0.674583	0.991937
K00343	0.700283	0.991937
K00344	0.337889	0.991937
K00347	0.642987	0.991937
K00354	0.0641761	0.991937
K00355	0.332537	0.991937
K00356	0.894447	0.991937
K00360	0.482552	0.991937
K00362	0.627079	0.991937
K00363	0.914045	0.991937
K00364	0.704241	0.991937
K00366	0.091606	0.991937
K00368	0.773783	0.991937
K00370	0.724511	0.991937
K00371	0.725603	0.991937
K00372	0.259468	0.991937
K00373	0.723057	0.991937
K00374	0.74021	0.991937
K00375	0.338624	0.991937
K00380	0.21815	0.991937
K00381	0.533199	0.991937
K00383	0.0844716	0.991937
K00384	0.716524	0.991937
K00385	0.274943	0.991937
K00389	0.707485	0.991937
K00390	0.0610311	0.991937
K00394	0.10627	0.991937
K00395	0.0894807	0.991937
K00407	0.45575	0.991937
K00424	0.903662	0.991937
K00425	0.44469	0.991937
K00426	0.387727	0.991937
K00427	0.81305	0.991937
K00428	0.31681	0.991937
K00432	0.147124	0.991937
K00433	0.0580149	0.991937
K00435	0.819832	0.991937
K00437	0.280743	0.991937
K00441	0.648559	0.991937
K00446	0.297062	0.991937
K00448	0.11606	0.991937
K00449	0.0892064	0.991937
K00450	0.594104	0.991937
K00451	0.159549	0.991937
K00453	0.787186	0.991937
K00455	0.600838	0.991937
K00456	0.320105	0.991937
K00457	0.511436	0.991937
K00480	0.715799	0.991937
K00481	0.109458	0.991937
K00483	0.186755	0.991937
K00484	0.264835	0.991937
K00491	0.26173	0.991937
K00499	0.407482	0.991937
K00500	0.86384	0.991937
K00508	0.643682	0.991937
K00520	0.383212	0.991937
K00521	0.34231	0.991937
K00523	0.789426	0.991937
K00525	0.0923548	0.991937
K00526	0.161283	0.991937
K00527	0.236444	0.991937
K00528	0.232435	0.991937
K00529	0.099416	0.991937
K00532	0.151642	0.991937
K00533	0.0900312	0.991937
K00534	0.150124	0.991937
K00537	0.122149	0.991937
K00544	0.710373	0.991937
K00547	0.342803	0.991937
K00548	0.171077	0.991937
K00549	0.17032	0.991937
K00556	0.621243	0.991937
K00557	0.2281	0.991937
K00560	0.176914	0.991937
K00561	0.904047	0.991937
K00563	0.480739	0.991937
K00564	0.215262	0.991937
K00566	0.55412	0.991937
K00567	0.340095	0.991937
K00568	0.743876	0.991937
K00571	0.392812	0.991937
K00573	0.705322	0.991937
K00575	0.464886	0.991937
K00588	0.468152	0.991937
K00590	0.544093	0.991937
K00595	0.15373	0.991937
K00598	0.365475	0.991937
K00600	0.687745	0.991937
K00602	0.544737	0.991937
K00603	0.184018	0.991937
K00604	0.905968	0.991937
K00605	0.20957	0.991937
K00606	0.360613	0.991937
K00608	0.113161	0.991937
K00609	0.450492	0.991937
K00610	0.113382	0.991937
K00611	0.380835	0.991937
K00612	0.190671	0.991937
K00613	0.92136	0.991937
K00615	0.134693	0.991937
K00616	0.831543	0.991937
K00619	0.245198	0.991937
K00620	0.395234	0.991937
K00625	0.0743434	0.991937
K00626	0.666098	0.991937
K00627	0.0958817	0.991937
K00631	0.827761	0.991937
K00633	0.926369	0.991937
K00634	0.926754	0.991937
K00638	0.598477	0.991937
K00639	0.257017	0.991937
K00640	0.246778	0.991937
K00641	0.20694	0.991937
K00643	0.760077	0.991937
K00645	0.824738	0.991937
K00646	0.0560529	0.991937
K00648	0.263383	0.991937
K00651	0.563582	0.991937
K00652	0.378992	0.991937
K00655	0.320577	0.991937
K00656	0.895982	0.991937
K00657	0.266502	0.991937
K00658	0.294597	0.991937
K00661	0.649606	0.991937
K00662	0.277296	0.991937
K00663	0.150399	0.991937
K00666	0.815309	0.991937
K00673	0.702081	0.991937
K00675	0.438644	0.991937
K00677	0.672812	0.991937
K00681	0.85698	0.991937
K00683	0.328919	0.991937
K00684	0.792042	0.991937
K00686	0.631558	0.991937
K00687	0.383212	0.991937
K00688	0.0727818	0.991937
K00689	0.38613	0.991937
K00690	0.88563	0.991937
K00691	0.771184	0.991937
K00692	0.29015	0.991937
K00693	0.881035	0.991937
K00694	0.552172	0.991937
K00697	0.709651	0.991937
K00701	0.0971462	0.991937
K00702	0.298187	0.991937
K00705	0.180203	0.991937
K00712	0.828517	0.991937
K00713	0.692392	0.991937
K00721	0.359085	0.991937
K00725	0.59142	0.991937
K00728	0.831543	0.991937
K00737	0.599151	0.991937
K00745	0.857361	0.991937
K00748	0.46459	0.991937
K00752	0.479533	0.991937
K00754	0.389863	0.991937
K00756	0.755648	0.991937
K00757	0.531288	0.991937
K00758	0.341324	0.991937
K00759	0.507078	0.991937
K00760	0.827761	0.991937
K00761	0.760077	0.991937
K00762	0.070264	0.991937
K00763	0.47893	0.991937
K00764	0.795034	0.991937
K00765	0.317514	0.991937
K00766	0.618847	0.991937
K00767	0.715799	0.991937
K00768	0.216161	0.991937
K00769	0.808912	0.991937
K00771	0.637781	0.991937
K00772	0.0713995	0.991937
K00773	0.862696	0.991937
K00782	0.816816	0.991937
K00783	0.0970484	0.991937
K00784	0.310288	0.991937
K00785	0.551848	0.991937
K00786	0.698487	0.991937
K00788	0.135707	0.991937
K00789	0.0843843	0.991937
K00791	0.622957	0.991937
K00793	0.133307	0.991937
K00794	0.160848	0.991937
K00795	0.426413	0.991937
K00796	0.339114	0.991937
K00797	0.702081	0.991937
K00798	0.264212	0.991937
K00799	0.717249	0.991937
K00800	0.277725	0.991937
K00801	0.0599676	0.991937
K00803	0.357816	0.991937
K00805	0.34305	0.991937
K00806	0.863459	0.991937
K00812	0.269436	0.991937
K00813	0.584735	0.991937
K00817	0.588073	0.991937
K00819	0.442381	0.991937
K00820	0.199532	0.991937
K00821	0.37012	0.991937
K00822	0.879886	0.991937
K00823	0.804404	0.991937
K00824	0.312143	0.991937
K00826	0.641944	0.991937
K00831	0.288164	0.991937
K00832	0.854695	0.991937
K00833	0.326282	0.991937
K00835	0.923286	0.991937
K00836	0.718337	0.991937
K00839	0.306372	0.991937
K00840	0.65906	0.991937
K00841	0.269856	0.991937
K00842	0.688459	0.991937
K00844	0.0601658	0.991937
K00845	0.420792	0.991937
K00846	0.699205	0.991937
K00847	0.483763	0.991937
K00849	0.425285	0.991937
K00850	0.532562	0.991937
K00851	0.268385	0.991937
K00853	0.24956	0.991937
K00854	0.653101	0.991937
K00855	0.766365	0.991937
K00856	0.81757	0.991937
K00857	0.926369	0.991937
K00858	0.798404	0.991937
K00859	0.886013	0.991937
K00860	0.522102	0.991937
K00862	0.127149	0.991937
K00863	0.173978	0.991937
K00865	0.0721648	0.991937
K00867	0.267756	0.991937
K00868	0.410234	0.991937
K00869	0.428956	0.991937
K00872	0.465775	0.991937
K00873	0.140345	0.991937
K00874	0.18131	0.991937
K00876	0.465775	0.991937
K00878	0.0895722	0.991937
K00879	0.702801	0.991937
K00880	0.601851	0.991937
K00881	0.429239	0.991937
K00883	0.503667	0.991937
K00884	0.690246	0.991937
K00885	0.787933	0.991937
K00886	0.750859	0.991937
K00887	0.580076	0.991937
K00892	0.786813	0.991937
K00895	0.863459	0.991937
K00897	0.353018	0.991937
K00901	0.198853	0.991937
K00906	0.877591	0.991937
K00912	0.548287	0.991937
K00917	0.238563	0.991937
K00918	0.597803	0.991937
K00919	0.364962	0.991937
K00925	0.52368	0.991937
K00926	0.770813	0.991937
K00928	0.67742	0.991937
K00929	0.867274	0.991937
K00930	0.742776	0.991937
K00932	0.80816	0.991937
K00933	0.128728	0.991937
K00934	0.117758	0.991937
K00936	0.693466	0.991937
K00938	0.425003	0.991937
K00939	0.854695	0.991937
K00940	0.0829967	0.991937
K00941	0.114715	0.991937
K00945	0.381626	0.991937
K00946	0.508321	0.991937
K00948	0.268595	0.991937
K00949	0.706042	0.991937
K00950	0.564565	0.991937
K00951	0.729246	0.991937
K00954	0.494734	0.991937
K00956	0.233385	0.991937
K00957	0.108067	0.991937
K00958	0.285092	0.991937
K00962	0.918279	0.991937
K00963	0.216522	0.991937
K00965	0.469343	0.991937
K00966	0.170926	0.991937
K00967	0.110537	0.991937
K00968	0.134819	0.991937
K00969	0.344533	0.991937
K00970	0.120865	0.991937
K00971	0.578085	0.991937
K00973	0.332295	0.991937
K00974	0.908659	0.991937
K00975	0.542162	0.991937
K00978	0.571471	0.991937
K00979	0.807033	0.991937
K00980	0.0955917	0.991937
K00981	0.729246	0.991937
K00983	0.14985	0.991937
K00984	0.375323	0.991937
K00986	0.28031	0.991937
K00989	0.106901	0.991937
K00991	0.251761	0.991937
K00992	0.258036	0.991937
K00995	0.879504	0.991937
K00996	0.0754527	0.991937
K00997	0.576097	0.991937
K00998	0.923671	0.991937
K00999	0.394426	0.991937
K01000	0.249759	0.991937
K01002	0.213471	0.991937
K01003	0.269856	0.991937
K01004	0.201408	0.991937
K01006	0.285311	0.991937
K01007	0.138398	0.991937
K01008	0.233195	0.991937
K01012	0.43807	0.991937
K01023	0.499652	0.991937
K01026	0.197838	0.991937
K01027	0.147802	0.991937
K01028	0.727059	0.991937
K01029	0.652751	0.991937
K01031	0.143505	0.991937
K01032	0.103773	0.991937
K01034	0.934081	0.991937
K01039	0.136855	0.991937
K01040	0.136855	0.991937
K01042	0.171533	0.991937
K01046	0.55477	0.991937
K01048	0.720877	0.991937
K01051	0.625704	0.991937
K01053	0.589746	0.991937
K01055	0.106375	0.991937
K01056	0.756017	0.991937
K01057	0.269646	0.991937
K01058	0.64577	0.991937
K01060	0.45575	0.991937
K01061	0.700642	0.991937
K01066	0.0630673	0.991937
K01067	0.916739	0.991937
K01069	0.1645	0.991937
K01070	0.438931	0.991937
K01071	0.476523	0.991937
K01073	0.46311	0.991937
K01075	0.79466	0.991937
K01077	0.807033	0.991937
K01079	0.098919	0.991937
K01081	0.519582	0.991937
K01082	0.440079	0.991937
K01085	0.664336	0.991937
K01087	0.781594	0.991937
K01089	0.310057	0.991937
K01090	0.20869	0.991937
K01091	0.638127	0.991937
K01093	0.551848	0.991937
K01095	0.678841	0.991937
K01096	0.0801933	0.991937
K01101	0.663631	0.991937
K01104	0.067381	0.991937
K01113	0.256813	0.991937
K01114	0.579412	0.991937
K01118	0.0587895	0.991937
K01119	0.731434	0.991937
K01120	0.0710193	0.991937
K01126	0.801403	0.991937
K01129	0.736183	0.991937
K01130	0.499652	0.991937
K01133	0.447005	0.991937
K01138	0.2707	0.991937
K01139	0.341817	0.991937
K01141	0.805155	0.991937
K01142	0.547641	0.991937
K01144	0.678486	0.991937
K01146	0.705682	0.991937
K01147	0.836466	0.991937
K01150	0.796157	0.991937
K01151	0.652401	0.991937
K01152	0.320105	0.991937
K01155	0.714351	0.991937
K01159	0.839498	0.991937
K01160	0.634666	0.991937
K01161	0.837224	0.991937
K01163	0.698128	0.991937
K01166	0.837224	0.991937
K01169	0.679552	0.991937
K01173	0.894447	0.991937
K01174	0.286406	0.991937
K01175	0.853554	0.991937
K01176	0.844811	0.991937
K01178	0.690246	0.991937
K01179	0.611343	0.991937
K01182	0.854695	0.991937
K01183	0.341078	0.991937
K01184	0.446136	0.991937
K01185	0.451657	0.991937
K01186	0.768959	0.991937
K01187	0.655201	0.991937
K01190	0.468747	0.991937
K01191	0.381098	0.991937
K01192	0.890228	0.991937
K01193	0.63432	0.991937
K01194	0.812673	0.991937
K01195	0.475022	0.991937
K01197	0.509566	0.991937
K01198	0.752331	0.991937
K01200	0.714351	0.991937
K01201	0.518639	0.991937
K01205	0.747916	0.991937
K01206	0.861933	0.991937
K01207	0.512685	0.991937
K01208	0.155557	0.991937
K01209	0.364192	0.991937
K01210	0.724511	0.991937
K01212	0.21365	0.991937
K01213	0.865366	0.991937
K01215	0.720877	0.991937
K01218	0.198007	0.991937
K01219	0.561945	0.991937
K01220	0.0572488	0.991937
K01222	0.320814	0.991937
K01223	0.461042	0.991937
K01224	0.112062	0.991937
K01226	0.143904	0.991937
K01227	0.436639	0.991937
K01232	0.100416	0.991937
K01235	0.590415	0.991937
K01239	0.694541	0.991937
K01241	0.629833	0.991937
K01243	0.417998	0.991937
K01246	0.459863	0.991937
K01247	0.557374	0.991937
K01250	0.524312	0.991937
K01251	0.159693	0.991937
K01252	0.795783	0.991937
K01255	0.651702	0.991937
K01256	0.37454	0.991937
K01258	0.757123	0.991937
K01259	0.747549	0.991937
K01261	0.156548	0.991937
K01262	0.367019	0.991937
K01265	0.0944391	0.991937
K01266	0.370897	0.991937
K01267	0.107854	0.991937
K01269	0.145373	0.991937
K01270	0.932538	0.991937
K01271	0.137368	0.991937
K01273	0.80478	0.991937
K01274	0.906353	0.991937
K01277	0.83495	0.991937
K01278	0.91366	0.991937
K01281	0.65906	0.991937
K01284	0.757492	0.991937
K01286	0.851271	0.991937
K01297	0.233385	0.991937
K01299	0.835708	0.991937
K01303	0.548287	0.991937
K01304	0.302489	0.991937
K01305	0.750859	0.991937
K01308	0.0535432	0.991937
K01318	0.856599	0.991937
K01322	0.469641	0.991937
K01337	0.468747	0.991937
K01338	0.484369	0.991937
K01342	0.299315	0.991937
K01347	0.515501	0.991937
K01354	0.886396	0.991937
K01356	0.148482	0.991937
K01358	0.267966	0.991937
K01372	0.816439	0.991937
K01389	0.594104	0.991937
K01390	0.815309	0.991937
K01400	0.271122	0.991937
K01401	0.485886	0.991937
K01406	0.188054	0.991937
K01407	0.695616	0.991937
K01409	0.887162	0.991937
K01414	0.670689	0.991937
K01415	0.617821	0.991937
K01419	0.116511	0.991937
K01421	0.795783	0.991937
K01424	0.205547	0.991937
K01425	0.289266	0.991937
K01426	0.481041	0.991937
K01428	0.647164	0.991937
K01429	0.695975	0.991937
K01430	0.674937	0.991937
K01431	0.286625	0.991937
K01432	0.181151	0.991937
K01433	0.574112	0.991937
K01434	0.825872	0.991937
K01436	0.871475	0.991937
K01438	0.694899	0.991937
K01439	0.719788	0.991937
K01442	0.203642	0.991937
K01443	0.860409	0.991937
K01444	0.349258	0.991937
K01447	0.632248	0.991937
K01448	0.878356	0.991937
K01449	0.708206	0.991937
K01451	0.514249	0.991937
K01452	0.350759	0.991937
K01455	0.188217	0.991937
K01457	0.781221	0.991937
K01458	0.32916	0.991937
K01460	0.76933	0.991937
K01461	0.180361	0.991937
K01462	0.559984	0.991937
K01463	0.807409	0.991937
K01464	0.545059	0.991937
K01465	0.701721	0.991937
K01466	0.424159	0.991937
K01467	0.122266	0.991937
K01468	0.177382	0.991937
K01470	0.75491	0.991937
K01473	0.919049	0.991937
K01474	0.766736	0.991937
K01476	0.183537	0.991937
K01478	0.169114	0.991937
K01479	0.820963	0.991937
K01482	0.548287	0.991937
K01483	0.524944	0.991937
K01484	0.698487	0.991937
K01485	0.345277	0.991937
K01486	0.933309	0.991937
K01487	0.887545	0.991937
K01488	0.466666	0.991937
K01489	0.286187	0.991937
K01491	0.86384	0.991937
K01493	0.644726	0.991937
K01494	0.34157	0.991937
K01495	0.400378	0.991937
K01496	0.421913	0.991937
K01497	0.382947	0.991937
K01498	0.706403	0.991937
K01499	0.931766	0.991937
K01501	0.746814	0.991937
K01505	0.399292	0.991937
K01507	0.524628	0.991937
K01512	0.687745	0.991937
K01515	0.15359	0.991937
K01518	0.15415	0.991937
K01520	0.575104	0.991937
K01521	0.811545	0.991937
K01523	0.185947	0.991937
K01524	0.590415	0.991937
K01525	0.851271	0.991937
K01531	0.425285	0.991937
K01534	0.327959	0.991937
K01535	0.377155	0.991937
K01537	0.183058	0.991937
K01539	0.443823	0.991937
K01546	0.212047	0.991937
K01547	0.201408	0.991937
K01548	0.19133	0.991937
K01551	0.599488	0.991937
K01556	0.568178	0.991937
K01560	0.6233	0.991937
K01561	0.422193	0.991937
K01563	0.194647	0.991937
K01567	0.490147	0.991937
K01568	0.717974	0.991937
K01569	0.368826	0.991937
K01571	0.139175	0.991937
K01572	0.385864	0.991937
K01573	0.742042	0.991937
K01574	0.473225	0.991937
K01575	0.084297	0.991937
K01576	0.605233	0.991937
K01579	0.48619	0.991937
K01580	0.469343	0.991937
K01581	0.503977	0.991937
K01582	0.432645	0.991937
K01583	0.289045	0.991937
K01584	0.712903	0.991937
K01585	0.237984	0.991937
K01586	0.384271	0.991937
K01587	0.0857021	0.991937
K01589	0.147259	0.991937
K01590	0.742042	0.991937
K01591	0.863077	0.991937
K01593	0.34157	0.991937
K01595	0.0977342	0.991937
K01596	0.263176	0.991937
K01597	0.654151	0.991937
K01598	0.402011	0.991937
K01599	0.26442	0.991937
K01601	0.188054	0.991937
K01607	0.445557	0.991937
K01608	0.715799	0.991937
K01609	0.92059	0.991937
K01611	0.212047	0.991937
K01612	0.143372	0.991937
K01613	0.603541	0.991937
K01615	0.316342	0.991937
K01616	0.511749	0.991937
K01617	0.602527	0.991937
K01619	0.32105	0.991937
K01620	0.230543	0.991937
K01621	0.859646	0.991937
K01623	0.386662	0.991937
K01624	0.387727	0.991937
K01625	0.537671	0.991937
K01626	0.427259	0.991937
K01627	0.49719	0.991937
K01628	0.340586	0.991937
K01630	0.814179	0.991937
K01631	0.619531	0.991937
K01633	0.160704	0.991937
K01634	0.748284	0.991937
K01637	0.924057	0.991937
K01639	0.684891	0.991937
K01640	0.268595	0.991937
K01641	0.472926	0.991937
K01643	0.598477	0.991937
K01644	0.683465	0.991937
K01647	0.149712	0.991937
K01649	0.816439	0.991937
K01652	0.777127	0.991937
K01653	0.355538	0.991937
K01654	0.28226	0.991937
K01657	0.427259	0.991937
K01658	0.315172	0.991937
K01659	0.904815	0.991937
K01661	0.708567	0.991937
K01662	0.238756	0.991937
K01663	0.544415	0.991937
K01664	0.16509	0.991937
K01665	0.0996153	0.991937
K01666	0.152197	0.991937
K01667	0.342803	0.991937
K01668	0.385598	0.991937
K01669	0.899437	0.991937
K01671	0.858122	0.991937
K01673	0.376369	0.991937
K01674	0.130817	0.991937
K01676	0.383741	0.991937
K01678	0.142578	0.991937
K01679	0.403374	0.991937
K01681	0.594104	0.991937
K01682	0.831165	0.991937
K01683	0.538953	0.991937
K01684	0.751595	0.991937
K01685	0.823983	0.991937
K01686	0.493202	0.991937
K01687	0.540235	0.991937
K01689	0.601175	0.991937
K01690	0.840636	0.991937
K01692	0.50243	0.991937
K01693	0.256203	0.991937
K01695	0.819455	0.991937
K01696	0.516441	0.991937
K01697	0.880269	0.991937
K01698	0.484369	0.991937
K01699	0.355538	0.991937
K01703	0.152753	0.991937
K01704	0.205373	0.991937
K01706	0.877591	0.991937
K01707	0.741309	0.991937
K01709	0.404194	0.991937
K01710	0.617821	0.991937
K01711	0.710734	0.991937
K01712	0.154571	0.991937
K01713	0.799528	0.991937
K01714	0.84747	0.991937
K01716	0.790547	0.991937
K01719	0.759708	0.991937
K01720	0.89675	0.991937
K01725	0.0764143	0.991937
K01728	0.224748	0.991937
K01729	0.546026	0.991937
K01730	0.397395	0.991937
K01732	0.388527	0.991937
K01733	0.361123	0.991937
K01734	0.0997151	0.991937
K01735	0.927525	0.991937
K01736	0.875679	0.991937
K01737	0.536712	0.991937
K01738	0.140737	0.991937
K01739	0.0670908	0.991937
K01740	0.173978	0.991937
K01744	0.593097	0.991937
K01745	0.43464	0.991937
K01749	0.614408	0.991937
K01750	0.662575	0.991937
K01751	0.274091	0.991937
K01752	0.561945	0.991937
K01753	0.726695	0.991937
K01754	0.148074	0.991937
K01755	0.232245	0.991937
K01756	0.496575	0.991937
K01758	0.395504	0.991937
K01759	0.387194	0.991937
K01760	0.0678911	0.991937
K01761	0.151227	0.991937
K01768	0.406384	0.991937
K01770	0.416606	0.991937
K01771	0.422474	0.991937
K01772	0.369343	0.991937
K01775	0.659411	0.991937
K01776	0.43094	0.991937
K01777	0.578085	0.991937
K01778	0.449037	0.991937
K01779	0.563255	0.991937
K01781	0.372456	0.991937
K01782	0.770071	0.991937
K01783	0.275156	0.991937
K01784	0.117417	0.991937
K01785	0.797655	0.991937
K01787	0.829652	0.991937
K01788	0.133433	0.991937
K01790	0.0966582	0.991937
K01791	0.929838	0.991937
K01792	0.192155	0.991937
K01800	0.582736	0.991937
K01801	0.539594	0.991937
K01802	0.262969	0.991937
K01803	0.146584	0.991937
K01804	0.41189	0.991937
K01805	0.336424	0.991937
K01807	0.560964	0.991937
K01809	0.815309	0.991937
K01810	0.54152	0.991937
K01812	0.499652	0.991937
K01813	0.742042	0.991937
K01814	0.402829	0.991937
K01815	0.826249	0.991937
K01816	0.882566	0.991937
K01817	0.819455	0.991937
K01818	0.18627	0.991937
K01819	0.0912335	0.991937
K01820	0.0986217	0.991937
K01821	0.216702	0.991937
K01823	0.217244	0.991937
K01825	0.857742	0.991937
K01826	0.770813	0.991937
K01829	0.112172	0.991937
K01834	0.23472	0.991937
K01835	0.23895	0.991937
K01838	0.270278	0.991937
K01840	0.463406	0.991937
K01841	0.413828	0.991937
K01843	0.330122	0.991937
K01844	0.403647	0.991937
K01845	0.656253	0.991937
K01846	0.164647	0.991937
K01847	0.207114	0.991937
K01848	0.362655	0.991937
K01849	0.241475	0.991937
K01851	0.738745	0.991937
K01854	0.27473	0.991937
K01856	0.681685	0.991937
K01857	0.220151	0.991937
K01858	0.662927	0.991937
K01866	0.784202	0.991937
K01867	0.940254	0.991937
K01868	0.27837	0.991937
K01869	0.940254	0.991937
K01870	0.831922	0.991937
K01872	0.24167	0.991937
K01873	0.885247	0.991937
K01874	0.818701	0.991937
K01875	0.874532	0.991937
K01876	0.203988	0.991937
K01878	0.223454	0.991937
K01879	0.23837	0.991937
K01880	0.277081	0.991937
K01881	0.717611	0.991937
K01883	0.84975	0.991937
K01885	0.267966	0.991937
K01886	0.0710952	0.991937
K01887	0.897901	0.991937
K01889	0.859265	0.991937
K01890	0.930224	0.991937
K01892	0.750859	0.991937
K01893	0.713265	0.991937
K01895	0.441517	0.991937
K01897	0.63605	0.991937
K01902	0.280526	0.991937
K01903	0.256203	0.991937
K01905	0.633975	0.991937
K01906	0.214545	0.991937
K01907	0.771555	0.991937
K01908	0.805531	0.991937
K01909	0.373236	0.991937
K01910	0.589076	0.991937
K01911	0.481343	0.991937
K01912	0.662927	0.991937
K01915	0.941026	0.991937
K01916	0.193814	0.991937
K01918	0.529381	0.991937
K01919	0.20347	0.991937
K01920	0.830408	0.991937
K01924	0.915969	0.991937
K01925	0.867274	0.991937
K01926	0.737281	0.991937
K01928	0.899053	0.991937
K01929	0.560311	0.991937
K01932	0.572461	0.991937
K01933	0.906353	0.991937
K01934	0.372196	0.991937
K01935	0.266502	0.991937
K01937	0.867274	0.991937
K01938	0.740942	0.991937
K01939	0.400106	0.991937
K01940	0.333749	0.991937
K01941	0.881035	0.991937
K01945	0.727788	0.991937
K01947	0.21924	0.991937
K01950	0.268385	0.991937
K01951	0.0977342	0.991937
K01952	0.244018	0.991937
K01953	0.599826	0.991937
K01955	0.784575	0.991937
K01956	0.400106	0.991937
K01958	0.18627	0.991937
K01960	0.867656	0.991937
K01961	0.789053	0.991937
K01962	0.18482	0.991937
K01963	0.46726	0.991937
K01965	0.644726	0.991937
K01966	0.490147	0.991937
K01968	0.101323	0.991937
K01969	0.104393	0.991937
K01971	0.305455	0.991937
K01972	0.614067	0.991937
K01974	0.868038	0.991937
K01975	0.455457	0.991937
K01989	0.648908	0.991937
K01990	0.534156	0.991937
K01991	0.671042	0.991937
K01992	0.759708	0.991937
K01993	0.429806	0.991937
K01996	0.897134	0.991937
K01997	0.727788	0.991937
K01998	0.809664	0.991937
K01999	0.433499	0.991937
K02000	0.0999149	0.991937
K02001	0.0982265	0.991937
K02002	0.271545	0.991937
K02003	0.370379	0.991937
K02004	0.23472	0.991937
K02005	0.879886	0.991937
K02006	0.889845	0.991937
K02007	0.470536	0.991937
K02008	0.504596	0.991937
K02009	0.181151	0.991937
K02010	0.773783	0.991937
K02012	0.465479	0.991937
K02013	0.0823099	0.991937
K02014	0.381362	0.991937
K02015	0.576759	0.991937
K02016	0.211692	0.991937
K02017	0.682397	0.991937
K02018	0.217787	0.991937
K02019	0.514875	0.991937
K02020	0.382418	0.991937
K02021	0.385598	0.991937
K02022	0.366762	0.991937
K02024	0.526527	0.991937
K02025	0.53097	0.991937
K02026	0.520841	0.991937
K02027	0.404741	0.991937
K02029	0.618847	0.991937
K02030	0.553795	0.991937
K02031	0.540235	0.991937
K02032	0.578749	0.991937
K02033	0.514562	0.991937
K02034	0.524312	0.991937
K02035	0.561618	0.991937
K02037	0.739477	0.991937
K02039	0.903662	0.991937
K02040	0.425003	0.991937
K02041	0.349758	0.991937
K02042	0.760077	0.991937
K02043	0.475923	0.991937
K02044	0.506457	0.991937
K02045	0.521156	0.991937
K02046	0.92714	0.991937
K02047	0.924827	0.991937
K02048	0.695975	0.991937
K02049	0.173364	0.991937
K02050	0.121914	0.991937
K02051	0.18258	0.991937
K02052	0.825494	0.991937
K02053	0.405288	0.991937
K02054	0.688102	0.991937
K02056	0.724148	0.991937
K02057	0.741309	0.991937
K02058	0.150813	0.991937
K02063	0.777499	0.991937
K02065	0.474723	0.991937
K02066	0.484369	0.991937
K02067	0.441805	0.991937
K02068	0.0899393	0.991937
K02069	0.122031	0.991937
K02071	0.812673	0.991937
K02072	0.516128	0.991937
K02073	0.649257	0.991937
K02074	0.0954953	0.991937
K02075	0.754173	0.991937
K02076	0.161719	0.991937
K02077	0.879504	0.991937
K02078	0.161719	0.991937
K02080	0.714351	0.991937
K02081	0.391202	0.991937
K02082	0.0718578	0.991937
K02083	0.260906	0.991937
K02096	0.475322	0.991937
K02099	0.319633	0.991937
K02100	0.441517	0.991937
K02103	0.368568	0.991937
K02106	0.886013	0.991937
K02107	0.0742647	0.991937
K02108	0.112501	0.991937
K02109	0.0829967	0.991937
K02110	0.129095	0.991937
K02111	0.0754527	0.991937
K02112	0.093487	0.991937
K02113	0.139175	0.991937
K02115	0.0751344	0.991937
K02116	0.428107	0.991937
K02117	0.714713	0.991937
K02118	0.715075	0.991937
K02119	0.669982	0.991937
K02120	0.72124	0.991937
K02121	0.458686	0.991937
K02122	0.661871	0.991937
K02123	0.709289	0.991937
K02124	0.717974	0.991937
K02160	0.761186	0.991937
K02167	0.431792	0.991937
K02168	0.713265	0.991937
K02169	0.524944	0.991937
K02170	0.927525	0.991937
K02171	0.30158	0.991937
K02172	0.716886	0.991937
K02173	0.821341	0.991937
K02182	0.860028	0.991937
K02188	0.205547	0.991937
K02189	0.157829	0.991937
K02190	0.638127	0.991937
K02191	0.104393	0.991937
K02192	0.790173	0.991937
K02196	0.931766	0.991937
K02197	0.932923	0.991937
K02198	0.782339	0.991937
K02199	0.785321	0.991937
K02200	0.876826	0.991937
K02203	0.18482	0.991937
K02204	0.189359	0.991937
K02205	0.387461	0.991937
K02217	0.421632	0.991937
K02221	0.100416	0.991937
K02224	0.138915	0.991937
K02226	0.257832	0.991937
K02227	0.261936	0.991937
K02230	0.227352	0.991937
K02231	0.185141	0.991937
K02232	0.215622	0.991937
K02233	0.200554	0.991937
K02234	0.0548167	0.991937
K02236	0.320814	0.991937
K02238	0.314004	0.991937
K02239	0.513623	0.991937
K02240	0.180677	0.991937
K02241	0.0876649	0.991937
K02242	0.50243	0.991937
K02243	0.295268	0.991937
K02244	0.236444	0.991937
K02245	0.225676	0.991937
K02246	0.411062	0.991937
K02248	0.384537	0.991937
K02255	0.678486	0.991937
K02257	0.855076	0.991937
K02258	0.111953	0.991937
K02274	0.542805	0.991937
K02275	0.445268	0.991937
K02276	0.447295	0.991937
K02277	0.649257	0.991937
K02278	0.719788	0.991937
K02279	0.391202	0.991937
K02282	0.158974	0.991937
K02283	0.390934	0.991937
K02286	0.475322	0.991937
K02290	0.475622	0.991937
K02291	0.299541	0.991937
K02297	0.894447	0.991937
K02298	0.936395	0.991937
K02299	0.873003	0.991937
K02300	0.868038	0.991937
K02302	0.281609	0.991937
K02303	0.158831	0.991937
K02304	0.0855254	0.991937
K02314	0.861933	0.991937
K02315	0.0601658	0.991937
K02316	0.257017	0.991937
K02317	0.69275	0.991937
K02334	0.649606	0.991937
K02335	0.835329	0.991937
K02336	0.927525	0.991937
K02338	0.912891	0.991937
K02339	0.816816	0.991937
K02340	0.825116	0.991937
K02341	0.828517	0.991937
K02342	0.941412	0.991937
K02343	0.536072	0.991937
K02344	0.915199	0.991937
K02345	0.679196	0.991937
K02346	0.375062	0.991937
K02347	0.291036	0.991937
K02348	0.244411	0.991937
K02352	0.518953	0.991937
K02355	0.300899	0.991937
K02356	0.937167	0.991937
K02357	0.825872	0.991937
K02358	0.41189	0.991937
K02359	0.866892	0.991937
K02361	0.629833	0.991937
K02362	0.868038	0.991937
K02363	0.340095	0.991937
K02364	0.752331	0.991937
K02371	0.389061	0.991937
K02372	0.549257	0.991937
K02377	0.692034	0.991937
K02379	0.645422	0.991937
K02380	0.911352	0.991937
K02381	0.359085	0.991937
K02385	0.467557	0.991937
K02386	0.672458	0.991937
K02387	0.511436	0.991937
K02388	0.443823	0.991937
K02389	0.646467	0.991937
K02390	0.588073	0.991937
K02391	0.613385	0.991937
K02392	0.577754	0.991937
K02393	0.653801	0.991937
K02394	0.653801	0.991937
K02395	0.0873952	0.991937
K02396	0.791295	0.991937
K02397	0.622271	0.991937
K02398	0.711819	0.991937
K02399	0.627079	0.991937
K02400	0.764884	0.991937
K02401	0.520841	0.991937
K02402	0.73034	0.991937
K02403	0.725603	0.991937
K02404	0.90251	0.991937
K02405	0.445268	0.991937
K02406	0.779732	0.991937
K02408	0.719425	0.991937
K02409	0.504906	0.991937
K02410	0.494121	0.991937
K02411	0.616796	0.991937
K02412	0.517069	0.991937
K02414	0.574774	0.991937
K02415	0.761186	0.991937
K02416	0.510501	0.991937
K02417	0.5577	0.991937
K02418	0.567849	0.991937
K02419	0.511125	0.991937
K02420	0.536072	0.991937
K02421	0.463701	0.991937
K02422	0.894447	0.991937
K02423	0.728152	0.991937
K02424	0.766736	0.991937
K02426	0.693466	0.991937
K02427	0.841774	0.991937
K02428	0.731434	0.991937
K02429	0.930609	0.991937
K02430	0.522733	0.991937
K02431	0.205199	0.991937
K02433	0.709651	0.991937
K02434	0.81004	0.991937
K02435	0.796532	0.991937
K02436	0.550228	0.991937
K02437	0.178006	0.991937
K02438	0.711819	0.991937
K02439	0.852032	0.991937
K02440	0.81305	0.991937
K02441	0.782711	0.991937
K02442	0.798404	0.991937
K02444	0.345029	0.991937
K02445	0.190507	0.991937
K02446	0.43464	0.991937
K02451	0.237791	0.991937
K02452	0.816816	0.991937
K02453	0.551848	0.991937
K02454	0.859646	0.991937
K02455	0.85698	0.991937
K02456	0.422474	0.991937
K02457	0.738745	0.991937
K02458	0.754173	0.991937
K02459	0.802528	0.991937
K02460	0.915199	0.991937
K02461	0.880269	0.991937
K02462	0.808536	0.991937
K02463	0.279662	0.991937
K02464	0.736183	0.991937
K02465	0.144971	0.991937
K02466	0.254986	0.991937
K02467	0.673166	0.991937
K02468	0.656253	0.991937
K02469	0.322709	0.991937
K02470	0.38826	0.991937
K02471	0.179416	0.991937
K02472	0.314004	0.991937
K02473	0.624673	0.991937
K02474	0.304312	0.991937
K02475	0.633975	0.991937
K02477	0.509566	0.991937
K02478	0.530652	0.991937
K02479	0.219058	0.991937
K02481	0.583069	0.991937
K02482	0.495041	0.991937
K02484	0.524628	0.991937
K02485	0.760816	0.991937
K02487	0.768588	0.991937
K02488	0.140868	0.991937
K02490	0.484672	0.991937
K02491	0.357309	0.991937
K02492	0.537031	0.991937
K02494	0.698487	0.991937
K02495	0.902126	0.991937
K02496	0.353521	0.991937
K02497	0.510189	0.991937
K02498	0.748284	0.991937
K02499	0.24936	0.991937
K02500	0.43094	0.991937
K02501	0.35807	0.991937
K02502	0.474423	0.991937
K02503	0.693824	0.991937
K02504	0.782339	0.991937
K02505	0.858122	0.991937
K02506	0.673874	0.991937
K02507	0.336424	0.991937
K02508	0.292813	0.991937
K02509	0.79466	0.991937
K02510	0.799903	0.991937
K02511	0.488318	0.991937
K02517	0.339849	0.991937
K02520	0.873385	0.991937
K02521	0.919819	0.991937
K02523	0.454578	0.991937
K02525	0.830408	0.991937
K02526	0.84633	0.991937
K02527	0.501812	0.991937
K02529	0.31681	0.991937
K02530	0.494734	0.991937
K02531	0.310983	0.991937
K02532	0.787186	0.991937
K02533	0.754173	0.991937
K02535	0.423316	0.991937
K02536	0.475322	0.991937
K02538	0.748284	0.991937
K02545	0.113272	0.991937
K02548	0.340095	0.991937
K02549	0.333506	0.991937
K02550	0.765625	0.991937
K02551	0.602865	0.991937
K02552	0.616796	0.991937
K02553	0.935238	0.991937
K02554	0.255189	0.991937
K02556	0.424441	0.991937
K02557	0.866511	0.991937
K02558	0.268175	0.991937
K02560	0.454286	0.991937
K02562	0.664688	0.991937
K02563	0.729975	0.991937
K02564	0.891379	0.991937
K02565	0.756385	0.991937
K02566	0.185463	0.991937
K02567	0.268385	0.991937
K02568	0.496883	0.991937
K02569	0.702801	0.991937
K02570	0.615772	0.991937
K02572	0.505216	0.991937
K02573	0.617821	0.991937
K02574	0.325805	0.991937
K02575	0.783457	0.991937
K02584	0.132681	0.991937
K02585	0.569165	0.991937
K02586	0.775269	0.991937
K02587	0.488927	0.991937
K02588	0.385067	0.991937
K02589	0.514562	0.991937
K02590	0.525893	0.991937
K02591	0.371416	0.991937
K02592	0.48346	0.991937
K02596	0.314704	0.991937
K02597	0.131808	0.991937
K02598	0.376369	0.991937
K02600	0.941412	0.991937
K02601	0.875296	0.991937
K02609	0.884863	0.991937
K02611	0.94064	0.991937
K02612	0.932152	0.991937
K02613	0.435781	0.991937
K02614	0.0828246	0.991937
K02615	0.473524	0.991937
K02616	0.530652	0.991937
K02618	0.451366	0.991937
K02619	0.209394	0.991937
K02621	0.178788	0.991937
K02622	0.152475	0.991937
K02623	0.744977	0.991937
K02624	0.189196	0.991937
K02625	0.830408	0.991937
K02626	0.527794	0.991937
K02630	0.484369	0.991937
K02647	0.36599	0.991937
K02650	0.157259	0.991937
K02651	0.169415	0.991937
K02652	0.31869	0.991937
K02653	0.85698	0.991937
K02654	0.424159	0.991937
K02655	0.128606	0.991937
K02656	0.157829	0.991937
K02657	0.439505	0.991937
K02658	0.833814	0.991937
K02660	0.146989	0.991937
K02662	0.928682	0.991937
K02663	0.139434	0.991937
K02664	0.536072	0.991937
K02666	0.445557	0.991937
K02667	0.503049	0.991937
K02668	0.201066	0.991937
K02669	0.708928	0.991937
K02682	0.876061	0.991937
K02686	0.853554	0.991937
K02687	0.486797	0.991937
K02688	0.912121	0.991937
K02691	0.399292	0.991937
K02742	0.879121	0.991937
K02744	0.175983	0.991937
K02745	0.301807	0.991937
K02746	0.595784	0.991937
K02747	0.576759	0.991937
K02749	0.126304	0.991937
K02750	0.126304	0.991937
K02755	0.753436	0.991937
K02756	0.758969	0.991937
K02757	0.760446	0.991937
K02761	0.07458	0.991937
K02763	0.420233	0.991937
K02764	0.420233	0.991937
K02765	0.420233	0.991937
K02768	0.931766	0.991937
K02769	0.604895	0.991937
K02770	0.930995	0.991937
K02771	0.381362	0.991937
K02774	0.459274	0.991937
K02775	0.882949	0.991937
K02778	0.661871	0.991937
K02779	0.842154	0.991937
K02781	0.463701	0.991937
K02782	0.192652	0.991937
K02783	0.321524	0.991937
K02784	0.38826	0.991937
K02786	0.133936	0.991937
K02787	0.299994	0.991937
K02788	0.299994	0.991937
K02790	0.905584	0.991937
K02791	0.905584	0.991937
K02793	0.424722	0.991937
K02794	0.770071	0.991937
K02795	0.472327	0.991937
K02796	0.715799	0.991937
K02798	0.92213	0.991937
K02799	0.83495	0.991937
K02800	0.83495	0.991937
K02802	0.364192	0.991937
K02803	0.823983	0.991937
K02804	0.825872	0.991937
K02806	0.576097	0.991937
K02808	0.761186	0.991937
K02809	0.593768	0.991937
K02810	0.593768	0.991937
K02812	0.483763	0.991937
K02813	0.491673	0.991937
K02814	0.535433	0.991937
K02815	0.459569	0.991937
K02817	0.20957	0.991937
K02821	0.660465	0.991937
K02822	0.602527	0.991937
K02824	0.479231	0.991937
K02825	0.205026	0.991937
K02834	0.5077	0.991937
K02835	0.827383	0.991937
K02836	0.795783	0.991937
K02837	0.236444	0.991937
K02838	0.820963	0.991937
K02839	0.790921	0.991937
K02840	0.633975	0.991937
K02841	0.517383	0.991937
K02843	0.455164	0.991937
K02844	0.768959	0.991937
K02846	0.711457	0.991937
K02847	0.109996	0.991937
K02848	0.787933	0.991937
K02849	0.895215	0.991937
K02850	0.727059	0.991937
K02852	0.868038	0.991937
K02853	0.695975	0.991937
K02854	0.550876	0.991937
K02855	0.787559	0.991937
K02856	0.862315	0.991937
K02858	0.288384	0.991937
K02859	0.245395	0.991937
K02860	0.744977	0.991937
K02862	0.486493	0.991937
K02863	0.827383	0.991937
K02864	0.826627	0.991937
K02867	0.826627	0.991937
K02871	0.826627	0.991937
K02874	0.827761	0.991937
K02876	0.826627	0.991937
K02878	0.827383	0.991937
K02879	0.932538	0.991937
K02881	0.828139	0.991937
K02886	0.826627	0.991937
K02887	0.800278	0.991937
K02888	0.918279	0.991937
K02890	0.839119	0.991937
K02892	0.754542	0.991937
K02895	0.817947	0.991937
K02897	0.768959	0.991937
K02899	0.886013	0.991937
K02902	0.770071	0.991937
K02904	0.827383	0.991937
K02906	0.826627	0.991937
K02907	0.552172	0.991937
K02909	0.602189	0.991937
K02911	0.79803	0.991937
K02913	0.537992	0.991937
K02914	0.860028	0.991937
K02916	0.83003	0.991937
K02919	0.898285	0.991937
K02926	0.810416	0.991937
K02931	0.826627	0.991937
K02933	0.812297	0.991937
K02939	0.842533	0.991937
K02945	0.410234	0.991937
K02946	0.826627	0.991937
K02948	0.885247	0.991937
K02950	0.826627	0.991937
K02952	0.825116	0.991937
K02956	0.826627	0.991937
K02959	0.853934	0.991937
K02961	0.826627	0.991937
K02963	0.813803	0.991937
K02965	0.824738	0.991937
K02967	0.899437	0.991937
K02968	0.575104	0.991937
K02970	0.80816	0.991937
K02972	0.669982	0.991937
K02982	0.822095	0.991937
K02986	0.616114	0.991937
K02988	0.799903	0.991937
K02990	0.873003	0.991937
K02992	0.811921	0.991937
K02994	0.826627	0.991937
K02996	0.826627	0.991937
K03040	0.866129	0.991937
K03043	0.777127	0.991937
K03046	0.765995	0.991937
K03048	0.296838	0.991937
K03060	0.134566	0.991937
K03070	0.458098	0.991937
K03071	0.886396	0.991937
K03072	0.639514	0.991937
K03073	0.257832	0.991937
K03074	0.207989	0.991937
K03075	0.535114	0.991937
K03076	0.693108	0.991937
K03077	0.761555	0.991937
K03078	0.808912	0.991937
K03079	0.415493	0.991937
K03086	0.155134	0.991937
K03087	0.406658	0.991937
K03088	0.337889	0.991937
K03089	0.868801	0.991937
K03090	0.105955	0.991937
K03091	0.132431	0.991937
K03092	0.295268	0.991937
K03093	0.200043	0.991937
K03095	0.295268	0.991937
K03100	0.866511	0.991937
K03101	0.0827386	0.991937
K03106	0.827761	0.991937
K03110	0.790921	0.991937
K03111	0.641944	0.991937
K03112	0.643682	0.991937
K03113	0.54861	0.991937
K03116	0.397395	0.991937
K03118	0.357056	0.991937
K03119	0.889845	0.991937
K03124	0.648559	0.991937
K03146	0.703881	0.991937
K03147	0.235102	0.991937
K03148	0.232056	0.991937
K03149	0.782339	0.991937
K03150	0.283129	0.991937
K03151	0.492896	0.991937
K03152	0.513623	0.991937
K03153	0.432361	0.991937
K03154	0.518953	0.991937
K03169	0.187566	0.991937
K03177	0.897134	0.991937
K03179	0.60625	0.991937
K03181	0.815309	0.991937
K03182	0.724148	0.991937
K03183	0.498728	0.991937
K03184	0.895215	0.991937
K03185	0.749387	0.991937
K03186	0.488623	0.991937
K03187	0.775269	0.991937
K03188	0.639514	0.991937
K03189	0.152058	0.991937
K03190	0.637434	0.991937
K03191	0.820209	0.991937
K03192	0.135834	0.991937
K03196	0.102033	0.991937
K03199	0.054086	0.991937
K03201	0.113161	0.991937
K03206	0.599826	0.991937
K03207	0.844431	0.991937
K03208	0.79279	0.991937
K03210	0.446136	0.991937
K03214	0.894447	0.991937
K03215	0.18258	0.991937
K03217	0.656954	0.991937
K03218	0.915199	0.991937
K03219	0.752331	0.991937
K03220	0.591755	0.991937
K03221	0.514249	0.991937
K03222	0.59008	0.991937
K03225	0.548933	0.991937
K03226	0.658358	0.991937
K03227	0.635704	0.991937
K03228	0.92213	0.991937
K03229	0.841774	0.991937
K03230	0.643334	0.991937
K03268	0.902126	0.991937
K03269	0.764514	0.991937
K03270	0.84975	0.991937
K03271	0.451074	0.991937
K03272	0.514249	0.991937
K03273	0.304541	0.991937
K03274	0.642987	0.991937
K03275	0.890612	0.991937
K03276	0.917124	0.991937
K03278	0.759338	0.991937
K03279	0.76933	0.991937
K03280	0.76933	0.991937
K03281	0.277081	0.991937
K03282	0.778615	0.991937
K03284	0.779732	0.991937
K03285	0.178945	0.991937
K03286	0.317514	0.991937
K03288	0.524944	0.991937
K03289	0.805155	0.991937
K03290	0.629833	0.991937
K03291	0.89368	0.991937
K03292	0.716524	0.991937
K03293	0.363167	0.991937
K03294	0.279878	0.991937
K03296	0.587071	0.991937
K03297	0.56752	0.991937
K03298	0.7586	0.991937
K03299	0.833057	0.991937
K03300	0.684534	0.991937
K03303	0.334234	0.991937
K03304	0.473524	0.991937
K03305	0.842913	0.991937
K03306	0.249959	0.991937
K03307	0.177537	0.991937
K03308	0.171229	0.991937
K03309	0.656954	0.991937
K03311	0.860409	0.991937
K03312	0.463406	0.991937
K03313	0.15178	0.991937
K03314	0.893296	0.991937
K03315	0.658709	0.991937
K03316	0.165237	0.991937
K03317	0.619189	0.991937
K03318	0.690961	0.991937
K03319	0.658007	0.991937
K03320	0.129708	0.991937
K03321	0.539594	0.991937
K03322	0.296389	0.991937
K03324	0.135834	0.991937
K03325	0.191824	0.991937
K03326	0.752331	0.991937
K03327	0.316576	0.991937
K03328	0.259263	0.991937
K03329	0.84861	0.991937
K03332	0.672812	0.991937
K03335	0.459863	0.991937
K03336	0.157972	0.991937
K03337	0.397395	0.991937
K03339	0.239143	0.991937
K03340	0.362911	0.991937
[truncated: 3,990 more rows]
